# Supplementary material for: Hybrid DFT Quality Thermochemistry and Environment Effects at GGA Cost via Local Quantum Embedding
Source: J Chem Theory Comput. 2025 Sep 29;21(19):9573–86. doi: 10.1021/acs.jctc.5c01121 (PMC12529908; doi:10.1021/acs.jctc.5c01121)
Supplement: Supplementary file 2 [file ct5c01121_si_002.xls]

## Sheet: Sheet1
	Hybrid/all TZ	GGA/all TZ	Hybrid/TZ-in-DZ	GGA/TZ-in-DZ	Hybrid-in-GGA	AO truncation	Local domains	Mulliken	NAF
	PBE0	PBE			PBE0-in-PBE	0.0001	2	0.3	0.0005
Zeolite react	-18866.6	-18865.3			-18865.3	-18865.3	-18865.3	-18865.3	-18865.3
Zeolite TS	-18866.5	-18865.3			-18865.3	-18865.3	-18865.3	-18865.3	-18865.3
Barrier	24.2189	19.3147			24.3552	24.5398	24.5404	24.539	24.6566
Error	0	4.90415			-0.136323	-0.32095	-0.321509	-0.320131	-0.437733
halo react	-5018.96	-5020.24	-5015.69	-5017.04	-5016.63	-5016.63	-5016.63	-5016.63
halo TS	-5018.92	-5020.22	-5015.64	-5017.02	-5016.59	-5016.58	-5016.58	-5016.59
Barrier	27.0158	16.0354	27.3323	16.3895	26.6576	26.7949	26.7945	26.869
Error	0	10.9804	-0.316541	10.6263	0.358198	0.220884	0.221325	0.146793
RAS103	-7666.94	-7666.66	-7660.78	-7660.92	-7660.97	-7660.97	-7660.97	-7660.97	-7660.97
RAS115	-7666.91	-7666.63	-7660.76	-7660.9	-7660.95	-7660.94	-7660.94	-7660.94	-7660.94
Barrier	18.3325	14.9627	17.4475	14.1063	17.9823	17.9831	17.9889	17.9834	17.9672
Error	0	3.36986	0.885001	4.22625	0.350193	0.349479	0.343647	0.349158	0.365321
