# Supplementary material for: Hybrid DFT Quality Thermochemistry and Environment Effects at GGA Cost via Local Quantum Embedding
Source: J Chem Theory Comput. 2025 Sep 29;21(19):9573–86. doi: 10.1021/acs.jctc.5c01121 (PMC12529908; doi:10.1021/acs.jctc.5c01121)
Supplement: Supplementary file 3 [file ct5c01121_si_003.xyz]

  238
RAS reactant, charge=-1 mult=1, active atoms: 45,46,79,80,138,139,140,141,142,188,196,197,198,199,200,201,202,203,204,206,207,208,209,210,211,212,213,214
 C            1.8529455733        2.4946634579       -9.2882198465
 H            1.1059516998        1.7047552602       -9.1672155479
 H            2.8158745991        2.1389557114       -8.9093052246
 H            1.5249042985        3.3170581886       -8.6930838044
 C            1.8993685578        2.8637373415      -10.7658352601
 O            0.8561515407        3.2529674106      -11.3413438537
 N            3.0578309566        2.6846213551      -11.4104151584
 H            3.9029687121        2.3340436083      -10.9397491299
 C            3.2031583465        2.7137632869      -12.8664823951
 H            2.2503470931        2.4674858449      -13.3380898726
 H            3.9564214292        1.9658219888      -13.1184246661
 C            3.6651873664        4.0563795295      -13.3413196319
 O            3.8594145674        4.2725872786      -14.5334496039
 N            3.8878795149        5.0083248627      -12.4324325963
 H            3.8320404186        4.8099353130      -11.4535311349
 C            4.1095893909        6.4025795301      -12.7933958743
 H            3.3939873159        6.6415328258      -13.5628145034
 H            3.9083499541        7.0929343361      -11.9560401669
 C            5.4789790409        6.6971081048      -13.3867319678
 O            5.6593240596        7.6822920959      -14.1034318811
 N            6.4646829557        5.8183009745      -13.1511503037
 H            6.3083717663        5.0607984504      -12.5012298538
 C            7.7641043912        5.8621812220      -13.7961361163
 H            7.8019623099        6.6431238729      -14.5381053026
 H            7.9471408772        4.8912728201      -14.2204241433
 C            8.8730452774        6.1279248007      -12.8400924953
 O            9.9026335965        6.6545435663      -13.2396122590
 N            8.7147259311        5.7939678298      -11.5479724346
 H            7.8894922863        5.2847396441      -11.2679638192
 C            9.7085449999        6.0634883708      -10.5187289303
 H            9.8843068275        7.1296885094      -10.4786707225
 H           10.6769159713        5.5742904154      -10.7091958769
 H            9.3207828607        5.6945100133       -9.5299798200
 C            6.9707767315        4.2991633527       -7.3169456977
 H            6.5877780226        4.0709308812       -6.3208003053
 H            7.8650760491        3.7108852193       -7.5090526245
 N            5.9382308286        3.8908695697       -8.3187228039
 H            6.2272769672        4.0676998527       -9.3248838339
 H            5.0292121224        4.3608274289       -8.1671333710
 H            5.7916418960        2.8646512823       -8.2642887591
 H            7.2057358087        5.3791575827       -7.3859859874
 C           11.6841799875        1.8255620689      -11.6612040308
 H           12.5504738125        1.2190696746      -11.9522214705
 H           10.8980931686        1.7734433014      -12.4165561235
 O           11.1304054255        1.3253531725      -10.4422539834
 H           11.7834249358        1.5040930521       -9.7036105833
 H           12.0023921926        2.8844327102      -11.5250597102
 C            9.8093531025       -4.7609906628      -13.9215541806
 H            9.7918239571       -5.8282704206      -13.7379767341
 H            9.2727057637       -4.5653043424      -14.8030514237
 C           11.2885997778       -4.3014976234      -14.1358007302
 H           11.3098509281       -3.2159265641      -14.3502794290
 H           11.7145772884       -4.8150215391      -15.0216602809
 C           12.2017124051       -4.6099297222      -12.9783456098
 O           11.8469658795       -5.4281146013      -12.1020637512
 O           13.3571037208       -4.1109760871      -12.9741946329
 C            9.1513173453       -4.0867852170      -12.6978299806
 O            9.6281093091       -3.0370786157      -12.2554083179
 N            8.0583902207       -4.5974923891      -12.1090905038
 C            7.1056540290       -5.4860572811      -12.7796287964
 H            7.5318420086       -6.5088433899      -12.8391061004
 H            6.8515577151       -5.1209077857      -13.8003180972
 C            7.5544566412       -4.1619849694      -10.8101775536
 H            7.2361778219       -3.1308826046      -10.9101367317
 C            6.3995586152       -5.1155653606      -10.5141646081
 H            5.6332641220       -4.6464019375       -9.8615496529
 H            6.7553342179       -6.0584985604      -10.0361598734
 C            5.8532217847       -5.4670612756      -11.8984349312
 H            5.3137148777       -6.4362610942      -11.9089801694
 H            5.1659923152       -4.6665027931      -12.2471028137
 C            8.5850720752       -4.2402336782       -9.7086138904
 O            9.2173413086       -5.3055576746       -9.5606463673
 N            8.7042593572       -3.1421214199       -8.9561961273
 H            8.1840221317       -2.2999596685       -9.2369673847
 C            9.6847863053       -2.9746835400       -7.8946746134
 H           10.5861859373       -3.5382046525       -8.1523709702
 C           10.0444616778       -1.4564381167       -7.7838399185
 H            9.1526194320       -0.9233596478       -7.4553920710
 O           10.2913161851       -0.9574808379       -9.0998254175
 H           11.0356246342       -1.4546542423       -9.5234050190
 C           11.2029844164       -1.1149263676       -6.8548383178
 H           11.5089425136       -0.0839323746       -7.0512178587
 H           12.0675080501       -1.7707150448       -7.0064725400
 H           10.8940199734       -1.1680433508       -5.8079527269
 C            9.1525782864       -3.4867551759       -6.5457426043
 O            7.9639546484       -3.3809127614       -6.2221025791
 N           10.1137506813       -3.9990175325       -5.7456545908
 H           11.0848368017       -4.0887887993       -6.0781224944
 C            9.9185561086       -4.2237659960       -4.3601673208
 H            8.8728707966       -4.2070773719       -4.1055842364
 H           10.3795362901       -5.1679184962       -4.0309355019
 C           10.5523629027       -3.0362194933       -3.6709656520
 O            9.8859926705       -2.3357065946       -2.9188185674
 N           11.8338719960       -2.7625901909       -3.9591246510
 H           12.3290054812       -3.3151632862       -4.6362044615
 C           12.5781222960       -1.6650917599       -3.3802295819
 H           12.0798899265       -0.7335183839       -3.6110761802
 H           13.5654872925       -1.6803526517       -3.8663798117
 H           12.7250636977       -1.7800279561       -2.2668275785
 C           15.1941698747       -0.5620994154       -7.2278053321
 H           16.1150956875       -0.2395492481       -7.7611242852
 H           14.4011314842        0.1930016620       -7.3993059083
 C           14.7620612239       -1.8632423078       -7.8690996143
 O           14.7998448869       -2.9519370013       -7.2432961075
 O           14.4403468926       -1.8206846444       -9.0869827946
 H           15.3838671158       -0.6558856824       -6.1201286148
 C           13.6790293583        3.1537981736       -6.9512461698
 H           14.4110456647        2.3329215193       -6.8067742118
 H           14.2068882645        4.0011300334       -7.4371433821
 C           12.6044545640        2.6612628726       -7.8879175095
 O           11.4472473058        3.1424680481       -7.8424713251
 O           12.9213286269        1.8083863907       -8.7563856885
 H           13.3030486149        3.4834877387       -5.9388999532
 C            6.8292852919        0.7370750654       -4.5050386090
 H            7.0989589806        0.6506202003       -5.5454431964
 H            6.5346442029       -0.2458429398       -4.0985438586
 H            7.6519080581        1.1150860347       -3.9966876081
 C            5.6395779171        1.6490345106       -4.4216833853
 O            5.4097686604        2.2980343814       -3.3896611038
 N            4.8656822277        1.6413183043       -5.5230064110
 H            5.2129717160        1.2055399463       -6.3993574260
 C            3.7072422677        2.4571397856       -5.6553139840
 H            3.5556993064        2.6271975701       -6.7083576901
 H            3.8195640364        3.3630594572       -5.0917611924
 C            2.5133585662        1.7195197981       -5.1233170402
 O            1.4457915845        2.2965660097       -4.9487621024
 N            2.7023671406        0.4216764414       -4.8458415615
 H            3.5943238234        0.0338816561       -5.0627935302
 C            1.8034986515       -0.4236657375       -4.0956846155
 H            0.7849446080       -0.0910186560       -4.2558018241
 H            2.0346545751       -0.3121730397       -3.0155314917
 C            1.9365562710       -1.9216451271       -4.4982924128
 H            1.2370998518       -2.4907601781       -3.8495822234
 H            2.9584122969       -2.2897874671       -4.2634367586
 C            1.5636882137       -2.2951026188       -5.9385843758
 H            0.5950344394       -1.8580637687       -6.1880382100
 H            1.4823337074       -3.3872841362       -5.9865388811
 C            2.6503271978       -1.8726641512       -6.9030600500
 O            3.7946112000       -2.3572745666       -6.8471297659
 N            2.3356333924       -0.9209316417       -7.8132019670
 H            3.0462622383       -0.6514991001       -8.4836123848
 H            1.3648435853       -0.7109227409       -8.0619433363
 C            4.0977830262        6.4509722097      -16.6914488224
 H            3.8314096176        6.7556443284      -15.6587342831
 H            5.1615457778        6.1364014686      -16.7159577925
 N            3.2523229852        5.3003480848      -17.0453854657
 H            3.3976430330        5.0019563256      -18.0362792529
 H            2.2461898987        5.5736828667      -16.9075986610
 H            3.4632373390        4.5094980033      -16.3940975492
 H            3.9063849570        7.2977254930      -17.3792577725
 C           -0.1371314263       -1.7090798279      -11.2222617557
 H            0.3869393997       -2.5187504670      -10.7333692501
 H           -0.9359412874       -2.1155238659      -11.7721300416
 C            0.8236424601       -0.9792684062      -12.1955104755
 H            0.3188489722       -0.0627925132      -12.5730668953
 H            0.9819336102       -1.6400874445      -13.0754983762
 C            2.1969823698       -0.6193264412      -11.6012888233
 H            2.0482013949       -0.1189124502      -10.6188027017
 H            2.6976345429        0.1109051548      -12.2706341741
 C            3.1317798749       -1.8105619704      -11.3934712353
 H            2.5894713773       -2.6375545418      -10.9296153366
 H            3.9518086964       -1.5404691115      -10.7260436172
 N            3.6601886372       -2.2791917679      -12.6810781923
 H            3.1691401395       -3.0821726640      -13.0997015270
 C            4.8275310537       -1.8837154366      -13.2137093049
 N            5.5770065138       -0.9300690571      -12.6624680476
 H            6.3793269023       -0.5248266148      -13.1585942724
 H            5.3087237810       -0.3621183503      -11.8567024103
 N            5.2655704536       -2.5054040711      -14.3347480133
 H            4.5976783656       -2.9669182356      -14.9577682715
 H            6.1546157829       -2.2031548985      -14.7563256836
 C           -0.6269689752       -0.7557778982      -10.1329031244
 O           -0.0163355833       -0.6302190411       -9.0724433011
 N           -1.7796740291       -0.1036896117      -10.3378292113
 H           -2.2593790896       -0.1963754254      -11.2193917509
 C           -2.3623574152        0.8101760986       -9.3822469409
 H           -1.6859285986        0.9756054397       -8.5536595105
 H           -2.5646628933        1.7882782159       -9.8729937720
 H           -3.3021936338        0.4125034343       -8.9640750708
 C           16.0123734803       -2.6436184377      -11.7790856831
 H           16.0809932708       -3.4048710480      -10.9721846099
 H           16.2154565762       -3.1298390486      -12.7577419929
 N           14.6424920860       -2.1207625773      -11.7894208161
 H           13.9883147816       -2.8636520662      -12.1560018949
 H           14.5589234045       -1.2742068266      -12.3975256396
 H           14.3808500420       -1.8722060084      -10.8019874259
 H           16.7319568046       -1.8223737651      -11.5903498838
MG            9.1372791413        0.6648984471       -9.9286270886
 C            6.1033021657        1.6657093290      -15.8187241687
 H            6.1442362051        0.5745843836      -15.7146185363
 H            5.3319943172        2.0484307732      -15.1380965525
 O            7.3691231775        2.2438742850      -15.4999235044
 P            8.0455679138        1.9190120373      -14.0419373747
 O            9.4336074894        2.5077612434      -14.0917076970
 O            7.9001181718        0.4080959474      -13.7643103065
 O            7.0278943484        2.7310445843      -13.1029383945
 P            6.8293441823        2.5678386290      -11.4099033920
 O            6.5497218764        4.0252093946      -10.9737278590
 O            8.2003823891        2.0547470362      -10.9480381437
 O            5.6490116889        1.6158659606      -11.2302438048
 P            6.3268806649       -0.4428977604       -8.3704787230
 O            5.7174244726        0.9060677460       -8.0269774286
 O            7.5312056734       -0.4928329915       -9.3118626244
 O            5.2331350654       -1.4905306011       -8.9736575621
 H            5.8413415902        1.9195705299      -16.8609561568
 O            9.4068779036        1.7461098076       -8.1221263970
 H            8.9884741371        1.8139389969       -7.2399369495
 H           10.2231986138        2.3361934142       -8.0453194869
 O            9.3339694656       -0.4719793142      -11.7232142708
 H            8.7608760405       -0.1326127246      -12.4705048208
 H            9.2704907882       -1.4503194124      -11.7407972054
 O            6.7103788959       -1.1224339216       -6.9603509655
 H            4.7389287320       -1.9204564224       -8.2181284364
 H            7.0373244052       -2.0522979551       -6.9200726952
 O           12.7727277681       -4.2627530314       -6.2956024794
 H           12.9086254221       -5.1664509953       -6.6631596537
 H           13.5353908578       -3.7750049191       -6.7066596857
 O            7.7261364636       -1.7437718247      -15.3116190038
 H            7.8834186257       -0.9831768249      -14.7012057514
 H            8.2545726993       -1.3822948884      -16.0565519009
 O           14.4749601264        0.4805935696      -10.3117388668
 H           13.9131432652        1.0720157000       -9.7520025504
 H           14.4876419394       -0.3074896442       -9.7255744360
 O           14.4133772142       -5.5277708392      -10.8667102186
 H           13.7201940371       -5.5777936610      -10.1856512577
 H           13.8860907681       -5.1687887652      -11.6182503796
 O           11.6306772570       -1.0692735108      -13.0187592567
 H           11.3594467047       -1.9840576546      -12.8438637305
 H           10.9454972605       -0.6166992224      -12.4765791330
 O           11.8657118127       -5.4061635515       -9.5479426561
 H           11.7900211660       -5.4605700067      -10.5365218046
 H           10.8993508940       -5.4241755671       -9.3549806282
 O           11.2096131482        0.7609263628      -15.1567706287
 H           10.6197622752        1.4815227695      -14.8340828206
 H           11.1880842144        0.1491923730      -14.4046495354
 O           12.1559933746       -2.6299017688       -9.9435869612
 H           12.1318469059       -3.6015097269       -9.8605434510
 H           13.0098072998       -2.4116752996       -9.4940294467

pointcharges
  7598
     26.12847754     12.66929277      3.32641288     -0.47000000
     25.83297818     13.15449296      4.15180908      0.31000000
     25.17085968     11.75238221      2.76690623      0.07000000
     25.37010233     11.70784897      1.70881451      0.09000000
     25.31305634     10.32228695      3.35818508     -0.18000000
     25.27443991     10.40442181      4.46941499      0.09000000
     26.32279527      9.93957650      3.09080760      0.09000000
     24.22871770      9.31256457      2.90064399     -0.28000000
     24.24095124      9.22700238      1.79325943      0.09000000
     23.21825685      9.64881241      3.21700539      0.09000000
     24.43733007      7.93597148      3.49608607      0.62000000
     24.66306501      6.96222350      2.72892089     -0.76000000
     24.31681773      7.76405911      4.73428450     -0.76000000
     23.75558821     12.26810948      2.92305979      0.51000000
     23.35203213     12.71149743      3.99952561     -0.51000000
     22.95930498     12.20164982      1.84096380     -0.47000000
     23.34535417     11.92217928      0.95587004      0.31000000
     21.54794539     12.51845670      1.83954387      0.07000000
     21.22163678     12.74682634      2.84461542      0.09000000
     21.20858490     13.70341427      0.88817154     -0.18000000
     20.12885193     13.95515613      0.94579158      0.09000000
     21.45849875     13.42726354     -0.15972656      0.09000000
     21.98486235     14.94261612      1.25587581      0.00000000
     21.97460887     15.42363866      2.57555850     -0.11500000
     21.40129152     14.90781690      3.33159848      0.11500000
     22.71324515     16.56093852      2.93171161     -0.11500000
     22.70875668     16.89422561      3.95924870      0.11500000
     23.45000468     17.24439520      1.95919651      0.11000000
     24.20289886     18.38164230      2.30373885     -0.54000000
     23.98557599     18.60038472      3.21281245      0.43000000
     22.71084569     15.65691312      0.28557266     -0.11500000
     22.71193876     15.31945605     -0.73653140      0.11500000
     23.43973930     16.80178670      0.63460134     -0.11500000
     23.99349117     17.34900102     -0.11325311      0.11500000
     20.76966161     11.29683384      1.38338467      0.51000000
     20.95784936     10.78260937      0.27905679     -0.51000000
     19.85873353     10.79715450      2.23514730     -0.47000000
     19.78191394     11.17108362      3.17315487      0.31000000
     18.96849625      9.70536557      1.91217906      0.07000000
     19.47105262      9.02415359      1.23939488      0.09000000
     18.54276555      8.92360195      3.17922298     -0.18000000
     17.86656502      8.09150893      2.87838716      0.09000000
     17.96711057      9.60464301      3.84703074      0.09000000
     19.69904093      8.32913172      4.00477989     -0.18000000
     19.24574463      7.75646696      4.84575223      0.09000000
     20.30218152      9.14620801      4.46148687      0.09000000
     20.63660228      7.40262718      3.21336093     -0.18000000
     21.37788977      8.03497673      2.67568679      0.09000000
     20.03686610      6.85093159      2.45454565      0.09000000
     21.35272883      6.37831071      4.10701743      0.21000000
     20.60824169      5.65719881      4.50323606      0.05000000
     21.85496470      6.87676500      4.96100636      0.05000000
     22.36677220      5.62875836      3.35098497     -0.30000000
     22.00319381      5.37302991      2.39307110      0.33000000
     22.64745705      4.74721660      3.85206714      0.33000000
     23.23260086      6.21195159      3.21276176      0.33000000
     17.72055686     10.22088404      1.20569942      0.51000000
     16.75965829     10.69019593      1.81813751     -0.51000000
     17.70868463     10.12722470     -0.13109734     -0.47000000
     18.48876019      9.71504140     -0.60934123      0.31000000
     16.59300204     10.50060832     -0.96660548      0.07000000
     16.01576138     11.26432520     -0.46451999      0.09000000
     17.05069162     11.03847008     -2.34886178     -0.18000000
     16.15974410     11.41982013     -2.89622620      0.09000000
     17.48716194     10.20228188     -2.93810488      0.09000000
     18.10712884     12.16550306     -2.30409228     -0.09000000
     19.06284576     11.73724432     -1.91307144      0.09000000
     18.37297374     12.70928611     -3.71726994     -0.27000000
     17.44531046     13.15071541     -4.13961719      0.09000000
     18.72187418     11.90086172     -4.39175064      0.09000000
     19.14896173     13.50279705     -3.68573554      0.09000000
     17.69754398     13.31743870     -1.37705099     -0.27000000
     18.46358466     14.12108413     -1.40684088      0.09000000
     17.60217127     12.97203341     -0.32590599      0.09000000
     16.72610374     13.74826271     -1.69484568      0.09000000
     15.69589635      9.29397609     -1.18091995      0.51000000
     16.15571379      8.15986116     -1.34093511     -0.51000000
     14.37169406      9.49842028     -1.17301232     -0.47000000
     13.99522154     10.40303148     -0.95054897      0.31000000
     13.42672041      8.42274798     -1.40503649      0.07000000
     13.93711387      7.54137865     -1.76759508      0.09000000
     12.66934875      8.03673484     -0.13711260     -0.09000000
     12.03556006      8.89008533      0.19094146      0.09000000
     11.79363321      6.80189795     -0.40089349     -0.27000000
     11.22441781      6.53907216      0.51406340      0.09000000
     12.43416694      5.93613017     -0.67249798      0.09000000
     11.06770612      6.96785114     -1.22125321      0.09000000
     13.66317652      7.70788467      0.99638380     -0.27000000
     14.26003459      8.60043191      1.27566995      0.09000000
     14.35943346      6.90176429      0.68420994      0.09000000
     13.11454359      7.36641149      1.89966697      0.09000000
     12.46797731      8.84866100     -2.50340965      0.51000000
     11.82234700      9.89283486     -2.42985441     -0.51000000
     12.35449178      8.04400990     -3.57516512     -0.47000000
     12.88804506      7.19360594     -3.64362330      0.31000000
     11.41703787      8.27490248     -4.65769028      0.07000000
     11.17789786      9.32700476     -4.71245314      0.09000000
     11.95153294      7.82861632     -6.01619682     -0.09000000
     12.08607920      6.72156491     -6.03558545      0.09000000
     10.97200712      8.24136629     -7.13431656     -0.27000000
     10.81425147      9.34125419     -7.12281055      0.09000000
      9.98696314      7.74374096     -7.02082978      0.09000000
     11.38875630      7.95992096     -8.12550377      0.09000000
     13.32753706      8.47518567     -6.26131809     -0.27000000
     13.70465190      8.17692920     -7.26296833      0.09000000
     14.06950279      8.13818835     -5.50962807      0.09000000
     13.25466347      9.58236341     -6.22672413      0.09000000
     10.14753580      7.51787409     -4.32900914      0.51000000
     10.16272639      6.29977286     -4.13142964     -0.51000000
      9.01653890      8.23513401     -4.23558830     -0.47000000
      9.01476944      9.21540207     -4.46688960      0.31000000
      7.74668359      7.70544431     -3.78199805      0.07000000
      7.78970522      6.62894000     -3.78036543      0.09000000
      7.33135033      8.19791552     -2.38668033     -0.09000000
      6.37315059      7.70549133     -2.10148010      0.09000000
      8.38160842      7.79082717     -1.33616552     -0.27000000
      9.34128077      8.31537177     -1.52968742      0.09000000
      8.55810709      6.69556731     -1.35520296      0.09000000
      8.03596466      8.07323514     -0.31920911      0.09000000
      7.12069505      9.72468520     -2.35751255     -0.27000000
      8.04615854     10.25919280     -2.65912897      0.09000000
      6.85684092     10.05568220     -1.33262744      0.09000000
      6.29545774     10.03765903     -3.02941067      0.09000000
      6.68486575      8.09028183     -4.78722143      0.51000000
      6.87372712      8.98056066     -5.61277097     -0.51000000
      5.52600277      7.40962386     -4.76681829     -0.47000000
      5.41928429      6.62014273     -4.15743673      0.31000000
      4.41541308      7.75253433     -5.64550416     -0.02000000
      4.77498196      8.29427013     -6.50683948      0.09000000
      3.70043062      8.31292515     -5.06224076      0.09000000
      3.72384027      6.54457449     -6.19227394      0.51000000
      4.24032904      5.43141215     -6.14764637     -0.51000000
      2.50884661      6.76075833     -6.72133599     -0.47000000
      2.18304170      7.70019573     -6.77502262      0.31000000
      1.60204546      5.78980021     -7.30250837      0.07000000
      1.16503709      5.25153391     -6.47202178      0.09000000
      0.48123938      6.57327445     -8.00218738     -0.27000000
     -0.07937260      7.18530239     -7.26344182      0.09000000
     -0.23820148      5.90305168     -8.51260399      0.09000000
      0.91814594      7.26189690     -8.75100112      0.09000000
      2.17691267      4.70902837     -8.23237039      0.51000000
      3.30686116      4.77439396     -8.71942164     -0.51000000
      1.40116032      3.62728256     -8.46858613      0.00000000
      0.51649426      3.53440033     -8.00542355      0.00000000
      3.83243826      7.35335051    -11.64017220      0.00000000
      3.95533155      8.40923271    -11.98555484      0.00000000
      2.36923750      7.17821425    -11.20134806     -0.27000000
      2.17965637      6.15989191    -10.80370991      0.09000000
      1.67422654      7.36365347    -12.04738015      0.09000000
      2.14412176      7.90653626    -10.39571785      0.09000000
      4.80269248      7.11267510    -10.47307076     -0.27000000
      4.81714340      6.04713861    -10.17118144      0.09000000
      4.50023948      7.71523790     -9.59141992      0.09000000
      5.83437553      7.40885051    -10.75458535      0.09000000
      9.17451093      5.55532371     -9.15700312      0.00000000
      9.93961273      5.69828199     -8.36069677      0.00000000
      8.97340853      4.46325901     -9.24201623      0.00000000
      7.88113243      6.26598297     -8.74216187     -0.18000000
      7.11798379      6.12566238     -9.53456266      0.09000000
      8.09231569      7.35678290     -8.66889965      0.09000000
      7.29436725      5.78655384     -7.41202942      0.00000000
      6.37498946      6.37534989     -7.20824514      0.00000000
      8.02535322      6.02179026     -6.60276088      0.00000000
     11.04220561      5.38975479    -10.78104396      0.00000000
     12.10823801      6.01151758    -10.79032970      0.00000000
     10.98414387      4.08066674    -11.07162440      0.00000000
     10.17986809      3.56971812    -10.78739344      0.00000000
     12.12242845      3.28386071    -11.47370324      0.00000000
     12.87246127      3.34189037    -10.69494460      0.00000000
     12.76481361      3.76484427    -12.76302555      0.51000000
     13.97765604      3.95599071    -12.82578207     -0.51000000
     11.94705948      4.03821148    -13.80233269     -0.47000000
     10.96965207      3.81390806    -13.73099627      0.31000000
     12.37277348      4.58483598    -15.07589731      0.07000000
     13.09316315      3.90290351    -15.50260772      0.09000000
     11.15760442      4.66053984    -16.01744680     -0.27000000
     10.69527017      3.65389741    -16.11628362      0.09000000
     11.45371495      5.01057795    -17.02763479      0.09000000
     10.39244525      5.35316764    -15.60619443      0.09000000
     13.04091503      5.95697149    -14.98374346      0.51000000
     14.08009833      6.20576304    -15.59320307     -0.51000000
     12.47117933      6.87716546    -14.18273336     -0.47000000
     11.58475412      6.67147653    -13.75035422      0.31000000
     13.02560700      8.17904487    -13.86260645      0.07000000
     13.18812958      8.71870481    -14.78339331      0.09000000
     12.00421687      8.93412078    -12.96589950     -0.18000000
     11.91697051      8.40303078    -11.99238589      0.09000000
     11.00375408      8.87553493    -13.45027667      0.09000000
     12.28517145     10.42699118    -12.70139446     -0.09000000
     13.37359670     10.56766278    -12.50763456      0.09000000
     11.87956847     11.27697382    -13.91412380     -0.27000000
     12.11743355     12.34741346    -13.73646035      0.09000000
     10.78639404     11.19397154    -14.09665778      0.09000000
     12.41322442     10.93675289    -14.82443410      0.09000000
     11.53066270     10.91078908    -11.45231602     -0.27000000
     10.43526549     10.78649970    -11.58990325      0.09000000
     11.73987505     11.98613227    -11.26723509      0.09000000
     11.84365434     10.33304525    -10.55682216      0.09000000
     14.36887240      8.07175665    -13.15365315      0.51000000
     15.34412504      8.73473621    -13.50393503     -0.51000000
     14.46468727      7.17936381    -12.14977358     -0.47000000
     13.65217281      6.66081844    -11.87679482      0.31000000
     15.69997977      6.93949233    -11.40874082      0.07000000
     16.05062645      7.90689266    -11.07683128      0.09000000
     15.50662916      6.09480231    -10.15486286      0.14000000
     15.31068536      5.02626893    -10.40847638      0.09000000
     14.41883119      6.58339390     -9.37957193     -0.66000000
     13.59808559      6.35539630     -9.85048908      0.43000000
     16.74824186      6.21666133     -9.26087145     -0.27000000
     16.96103314      7.28395532     -9.03987174      0.09000000
     17.64047149      5.76848693     -9.74321393      0.09000000
     16.57296564      5.69405880     -8.29674364      0.09000000
     16.81991879      6.34932276    -12.25691339      0.51000000
     17.95632399      6.81748824    -12.23402925     -0.51000000
     16.54550796      5.32934083    -13.09623270     -0.47000000
     15.63858976      4.89604973    -13.10712631      0.31000000
     17.55688720      4.78407326    -13.99943534      0.07000000
     18.44990724      4.64528033    -13.40575362      0.09000000
     17.20203678      3.39590537    -14.52245399     -0.09000000
     16.95955734      2.77725153    -13.62689713      0.09000000
     15.94572194      3.43358629    -15.40885468     -0.27000000
     16.14852194      3.92811583    -16.37847976      0.09000000
     15.13074638      3.98413421    -14.90958163      0.09000000
     15.58839862      2.40375068    -15.60335959      0.09000000
     18.40079678      2.72153318    -15.23227607     -0.18000000
     19.31880318      2.93848097    -14.64323756      0.09000000
     18.52665125      3.16613992    -16.24477554      0.09000000
     18.25764172      1.19973851    -15.34857498     -0.27000000
     19.16034141      0.75487135    -15.81872664      0.09000000
     17.37814944      0.93422759    -15.97147430      0.09000000
     18.12496200      0.74254477    -14.34368726      0.09000000
     17.95872672      5.75167807    -15.11221753      0.51000000
     19.12153745      5.81186799    -15.52006695     -0.51000000
     17.02097589      6.59949841    -15.58827943     -0.47000000
     16.06118516      6.48242112    -15.32059010      0.31000000
     17.30874648      7.72888141    -16.45453055      0.07000000
     17.84509295      7.33763225    -17.30737888      0.09000000
     15.99466680      8.37575291    -16.96683160     -0.18000000
     15.42195127      8.77468088    -16.10211188      0.09000000
     15.37394685      7.56168304    -17.40781815      0.09000000
     16.16913889      9.48986652    -18.02954709     -0.18000000
     16.73452638     10.34423971    -17.60424062      0.09000000
     15.17822744      9.87188570    -18.34593127      0.09000000
     16.92887599      8.99903054    -19.26268651      0.55000000
     18.10929154      9.29167334    -19.45911004     -0.55000000
     16.23345957      8.24266093    -20.13946695     -0.62000000
     15.23668150      8.17961391    -20.03537060      0.32000000
     16.70973298      7.87272186    -20.93269349      0.30000000
     18.23253709      8.76738223    -15.80338186      0.51000000
     19.15229864      9.28726097    -16.43293465     -0.51000000
     18.06934330      9.08655078    -14.50136109     -0.47000000
     17.26694573      8.76253368    -13.99204335      0.31000000
     19.04955942      9.88655875    -13.77096816      0.07000000
     19.15368078     10.84050639    -14.26756542      0.09000000
     18.59193722     10.14342089    -12.30808991     -0.18000000
     18.44534319      9.16405744    -11.80549818      0.09000000
     17.59956203     10.64467042    -12.32134107      0.09000000
     19.56039595     10.97886544    -11.43015381     -0.09000000
     20.61783594     10.68580818    -11.62119984      0.09000000
     19.43940113     12.47562805    -11.73871695     -0.27000000
     19.69168618     12.67585089    -12.80227153      0.09000000
     20.12766049     13.06788176    -11.10032561      0.09000000
     18.40150517     12.82479830    -11.55398547      0.09000000
     19.32032706     10.69811059     -9.94104899     -0.27000000
     19.51080708      9.62836655     -9.71457244      0.09000000
     18.27037887     10.91543259     -9.67020844      0.09000000
     19.98636437     11.32128000     -9.30889836      0.09000000
     20.43671235      9.25034914    -13.72643568      0.51000000
     21.44870415      9.90071605    -13.97983097     -0.51000000
     20.52121124      7.94340578    -13.41979372     -0.47000000
     19.68197496      7.43944010    -13.20601903      0.31000000
     21.79145752      7.31090980    -13.09805385      0.07000000
     22.46040608      8.05012640    -12.68088908      0.09000000
     21.59971922      6.21972549    -12.04751016     -0.09000000
     20.87149983      5.46319811    -12.42797445      0.09000000
     22.92987252      5.49127896    -11.75235165     -0.27000000
     23.71863684      6.20957931    -11.44418197      0.09000000
     23.29347968      4.92275451    -12.62915059      0.09000000
     22.78567664      4.76389346    -10.92369928      0.09000000
     21.00640085      6.79587044    -10.73726526     -0.18000000
     20.95533172      5.95791531    -10.01222110      0.09000000
     19.96490007      7.14215222    -10.90412130      0.09000000
     21.80874995      7.94043825    -10.11161973     -0.27000000
     21.78795413      8.84400224    -10.75612694      0.09000000
     22.86783136      7.64788190     -9.95794882      0.09000000
     21.38193383      8.21342332     -9.12318763      0.09000000
     22.51289223      6.77032816    -14.31937156      0.51000000
     23.62725150      7.19007161    -14.63426841     -0.51000000
     21.91362871      5.82735184    -15.06819965     -0.47000000
     20.97554023      5.53983791    -14.86741843      0.31000000
     22.54389038      5.24439231    -16.23923399      0.07000000
     23.60468068      5.12957411    -16.06087159      0.09000000
     21.92815974      3.85087137    -16.55217427     -0.18000000
     22.38262183      3.45176021    -17.48964094      0.09000000
     20.83613312      3.96578508    -16.73661971      0.09000000
     22.12111056      2.77886204    -15.44726918     -0.18000000
     21.69781420      1.80896710    -15.78433951      0.09000000
     21.57603188      3.08530173    -14.52883624      0.09000000
     23.58044429      2.56977465    -15.04263934      0.55000000
     24.01429582      2.99029062    -13.96600227     -0.55000000
     24.36969936      1.88880813    -15.89742349     -0.62000000
     25.32426944      1.73960895    -15.63429060      0.32000000
     24.00949669      1.57908249    -16.78680097      0.30000000
     22.39187122      6.13078030    -17.46668203      0.51000000
     23.20096819      6.06989833    -18.39191801     -0.51000000
     21.33376708      6.96840242    -17.48604945     -0.47000000
     20.75663358      7.01908582    -16.67076530      0.31000000
     20.90043323      7.75902235    -18.63189191      0.07000000
     20.10418503      8.38672880    -18.28026787      0.09000000
     21.94707325      8.71513094    -19.27459766     -0.18000000
     21.45190414      9.33271312    -20.05573512      0.09000000
     22.74703155      8.13278989    -19.77025118      0.09000000
     22.61373945      9.68589005    -18.30154046      0.55000000
     23.73627658     10.12937912    -18.57183953     -0.55000000
     21.97119277     10.02700143    -17.16708926     -0.62000000
     22.41066922     10.70919268    -16.57540744      0.32000000
     21.05004440      9.69072942    -16.97264469      0.30000000
     20.21889633      6.88421099    -19.66523083      0.51000000
     20.25756109      7.14865561    -20.86279841     -0.51000000
     19.57372754      5.79876432    -19.21059832     -0.47000000
     19.51708303      5.61812176    -18.23219341      0.31000000
     18.93661827      4.82577060    -20.06948811      0.07000000
     18.88453711      5.18600487    -21.08810313      0.09000000
     19.69157496      3.47629859    -20.03665757     -0.09000000
     19.11675872      2.69204428    -20.57553509      0.09000000
     19.81014156      3.14786565    -18.98062473      0.09000000
     22.11019119      2.76004958    -20.37054562     -0.36000000
     22.11304094      1.97693302    -19.73700816      0.32000000
     21.04659176      3.57259744    -20.68581702     -0.05000000
     23.14176518      3.12037286    -21.16670650      0.25000000
     24.11155672      2.61692333    -21.11796563      0.13000000
     22.82328219      4.12301386    -21.97328034     -0.70000000
     21.49434616      4.39960653    -21.67130269      0.22000000
     20.95407250      5.16226779    -22.21859285      0.10000000
     17.51965529      4.61723138    -19.60702017      0.51000000
     17.27885262      4.27686738    -18.45409335     -0.51000000
     16.53734119      4.84472531    -20.49387225     -0.47000000
     16.75490629      5.15204662    -21.42523954      0.31000000
     15.13672453      4.57980656    -20.23731095      0.07000000
     14.90326554      4.99415449    -19.26501467      0.09000000
     14.27310680      5.28865017    -21.31361575     -0.18000000
     14.52103590      4.87272009    -22.31538837      0.09000000
     14.50924295      6.37316779    -21.32208582      0.09000000
     12.79585220      5.16091525    -21.08634547      0.00000000
     12.21427832      5.75529217    -19.95669225     -0.11500000
     12.83490562      6.28588965    -19.24927629      0.11500000
     10.83259022      5.69299040    -19.75629568     -0.11500000
     10.39610429      6.16985317    -18.89345548      0.11500000
     10.02379410      5.02805281    -20.68390632     -0.11500000
      8.95477624      4.99001246    -20.55021461      0.11500000
     11.97718350      4.48473232    -22.00500842     -0.11500000
     12.41227499      4.02580488    -22.88113241      0.11500000
     10.59610807      4.40841551    -21.79817718     -0.11500000
      9.97044802      3.88425253    -22.50586082      0.11500000
     14.83612895      3.08264688    -20.16809719      0.51000000
     15.53139860      2.26587466    -20.76824422     -0.51000000
     13.78804912      2.67958925    -19.42477213     -0.47000000
     13.21922162      3.33960245    -18.94406341      0.31000000
     13.35182760      1.29636676    -19.36613556      0.07000000
     13.96054273      0.68638216    -20.01616288      0.09000000
     13.46772673      0.69824856    -17.96603107     -0.09000000
     12.93860456      1.35471536    -17.23543767      0.09000000
     12.86074653     -0.71854027    -17.90245272     -0.27000000
     13.02355778     -1.15232478    -16.89233033      0.09000000
     13.34387725     -1.38426195    -18.64817297      0.09000000
     11.76806324     -0.70113278    -18.08365103      0.09000000
     14.95984329      0.62130647    -17.59199233     -0.27000000
     15.07728025      0.24475473    -16.55498765      0.09000000
     15.44813764      1.61570853    -17.65958297      0.09000000
     15.49469115     -0.07167684    -18.27356545      0.09000000
     11.93473240      1.19914126    -19.89960219      0.51000000
     10.98862123      1.77383779    -19.35946261     -0.51000000
     11.75877364      0.44960391    -21.00562217     -0.47000000
     12.54390311      0.06192578    -21.48927614      0.31000000
     10.46674520      0.15453788    -21.58883782      0.07000000
      9.71733579      0.80977131    -21.16712216      0.09000000
     10.51696473      0.41315547    -23.12874786     -0.28000000
     10.85500776      1.45670418    -23.30354071      0.09000000
      9.49232469      0.31745732    -23.54638459      0.09000000
     11.42302325     -0.50613394    -23.92446153      0.62000000
     12.19836734     -1.30579896    -23.34568423     -0.76000000
     11.38735024     -0.42606548    -25.18165679     -0.76000000
     10.03988897     -1.27791613    -21.25127338      0.51000000
      8.91657230     -1.69858938    -21.54435996     -0.51000000
     10.92233518     -2.06045832    -20.60302494     -0.47000000
     11.83181602     -1.70262489    -20.41646612      0.31000000
     10.66726143     -3.41937948    -20.17281519      0.07000000
     10.04846466     -3.90518809    -20.91367055      0.09000000
     11.97485389     -4.23848436    -20.04805010     -0.18000000
     11.71884277     -5.19450984    -19.54289251      0.09000000
     12.69781773     -3.68579380    -19.40766685      0.09000000
     12.63769017     -4.62553682    -21.39013505     -0.28000000
     13.07935780     -3.73750034    -21.88500061      0.09000000
     11.87601208     -5.05541124    -22.07433251      0.09000000
     13.72225708     -5.65873596    -21.16094160      0.62000000
     13.54579625     -6.84553755    -21.54657190     -0.76000000
     14.75983862     -5.32055823    -20.53708747     -0.76000000
      9.92553304     -3.50818631    -18.84531182      0.51000000
     10.09797727     -2.68490639    -17.95149128     -0.51000000
      9.08469700     -4.54508657    -18.68139231     -0.47000000
      8.93039130     -5.18688484    -19.43784245      0.31000000
      8.37227620     -4.85137528    -17.45493671      0.07000000
      7.80318265     -3.97814596    -17.17285388      0.09000000
      7.41287817     -6.03203447    -17.76054005     -0.18000000
      8.03576740     -6.88693145    -18.10320418      0.09000000
      6.74478376     -5.74010747    -18.60043573      0.09000000
      6.55536105     -6.51816427    -16.61695852      0.00000000
      5.28769438     -5.95451067    -16.43079956     -0.11500000
      4.98096602     -5.13983394    -17.06202456      0.11500000
      4.40533233     -6.46146137    -15.47066255     -0.11500000
      3.42894350     -6.01484360    -15.34261840      0.11500000
      4.78718983     -7.54930220    -14.68351653      0.11000000
      3.87456495     -8.04758473    -13.73578923     -0.54000000
      4.34974774     -8.66351146    -13.13616713      0.43000000
      6.93193857     -7.61514392    -15.81889071     -0.11500000
      7.89427775     -8.08147166    -15.97445265      0.11500000
      6.05271507     -8.12662596    -14.85068499     -0.11500000
      6.34554854     -8.97424006    -14.25000934      0.11500000
      9.26803442     -5.19033513    -16.27106004      0.51000000
     10.10267328     -6.09471015    -16.35363448     -0.51000000
      9.07027124     -4.49148740    -15.13557049      0.00000000
      8.46490629     -3.69221803    -15.13073633      0.00000000
     10.55342759     -5.52407243     -3.90674242      0.00000000
     11.62745228     -5.55887124     -4.20952631      0.00000000
     10.49423014     -5.64056334     -2.37416268     -0.27000000
     11.10777755     -4.86762682     -1.86525404      0.09000000
     10.88600728     -6.62959350     -2.06094005      0.09000000
      9.44375652     -5.54946257     -2.02574381      0.09000000
      9.85984331     -6.72174124     -4.59128447     -0.18000000
     10.28992884     -7.65510007     -4.17248958      0.09000000
     10.11549053     -6.70752708     -5.67488524      0.09000000
      8.33489215     -6.77107530     -4.43561989     -0.27000000
      7.93499496     -7.72990577     -4.82944617      0.09000000
      7.84715633     -5.95552832     -5.00951366      0.09000000
      8.03031807     -6.69093682     -3.37115530      0.09000000
     12.78049305     -1.82338428     -1.84682922      0.00000000
     13.36490114     -2.74893307     -1.64660181      0.00000000
     11.78699674     -1.97162739     -1.37218531      0.00000000
     13.44718260     -0.60575404     -1.16121597     -0.28000000
     12.75748535      0.26481872     -1.17596388      0.09000000
     14.37550854     -0.30276777     -1.68481791      0.09000000
     13.79137042     -0.91798023      0.28452328      0.62000000
     12.87396962     -0.87361492      1.14439743     -0.76000000
     14.98207865     -1.21983757      0.57374035     -0.76000000
     13.93794188     -1.68610938     -4.04976578      0.00000000
     14.74519879     -2.58618552     -3.81084643      0.00000000
     14.22805344     -0.71477985     -4.92907094      0.00000000
     13.59659683      0.05599548     -5.06371187      0.00000000
     15.45542485     -0.69126381     -5.70228995      0.00000000
     16.01103825     -1.59910126     -5.53041985      0.00000000
     16.36816742      0.41862563     -5.20656546      0.51000000
     15.93251867      1.44252111     -4.68410834     -0.51000000
     17.68731568      0.19901118     -5.32075391     -0.47000000
     18.00274704     -0.63038223     -5.78865055      0.31000000
     18.69792770      1.03610080     -4.69155961      0.07000000
     18.22553691      1.86112688     -4.17580181      0.09000000
     19.48200642      0.21185805     -3.63461440      0.05000000
     19.88967000     -0.69104606     -4.13301667      0.09000000
     18.76466400     -0.12732531     -2.85439614      0.09000000
     20.55521279      0.92028289     -3.01472181     -0.66000000
     20.15753921      1.72007756     -2.59772569      0.43000000
     19.63554288      1.64796100     -5.71738555      0.51000000
     20.16841939      0.97273364     -6.59611907     -0.51000000
     19.83738329      2.97426835     -5.64334120     -0.47000000
     19.38011966      3.51536931     -4.93327962      0.31000000
     20.62334380      3.74644225     -6.58353627      0.07000000
     21.32401216      3.10799860     -7.10369885      0.09000000
     19.71240507      4.50979340     -7.57643462     -0.18000000
     20.29254025      5.23008725     -8.18560687      0.09000000
     18.94708243      5.08601362     -7.01302927      0.09000000
     18.98173167      3.59404730     -8.51577830      0.00000000
     17.68462903      3.14751139     -8.20458236     -0.11500000
     17.25704916      3.37807178     -7.23877146      0.11500000
     16.91617379      2.47114540     -9.15950386     -0.11500000
     15.90849582      2.17071863     -8.91611465      0.11500000
     17.44239500      2.23489412    -10.43338016      0.11000000
     16.66206403      1.61124622    -11.42036450     -0.54000000
     15.82917502      1.31592462    -11.00338198      0.43000000
     19.51235442      3.31428536     -9.78710967     -0.11500000
     20.50321123      3.65760634    -10.04742611      0.11500000
     18.74266559      2.64136670    -10.74442845     -0.11500000
     19.14439440      2.45242083    -11.72892237      0.11500000
     21.43603141      4.78829728     -5.83713731      0.51000000
     21.14145523      5.11722585     -4.68878845     -0.51000000
     22.48544307      5.35468648     -6.46046588     -0.47000000
     22.80600391      5.03273097     -7.35184464      0.31000000
     23.21483541      6.44904215     -5.84639772      0.07000000
     22.48528612      7.09387775     -5.37471338      0.09000000
     24.20880171      5.98634614     -4.74765637     -0.18000000
     23.59591881      5.69146685     -3.86720197      0.09000000
     24.83994206      6.83569272     -4.40888811      0.09000000
     25.10486776      4.79503220     -5.15168291     -0.18000000
     25.67179692      5.07321311     -6.06801155      0.09000000
     24.47791859      3.91328447     -5.41153660      0.09000000
     26.11705878      4.38802967     -4.07090778      0.20000000
     26.75184897      5.26687508     -3.81118455      0.09000000
     26.76498899      3.55229705     -4.41959022      0.09000000
     25.31589343      3.92831072     -2.89335671     -0.70000000
     24.34917088      3.67431012     -3.03886440      0.44000000
     25.66064716      4.09440349     -1.62533650      0.64000000
     26.84186164      4.54197644     -1.27277897     -0.80000000
     27.08738538      4.65861068     -0.29809375      0.46000000
     27.56247445      4.66079130     -1.96419612      0.46000000
     24.79318648      3.80211901     -0.68117416     -0.80000000
     23.87981303      3.45336428     -0.89676658      0.46000000
     25.00083106      4.05497754      0.27979579      0.46000000
     23.92083134      7.35159470     -6.84112642      0.51000000
     24.23181100      6.96524498     -7.96704563     -0.51000000
     24.17896993      8.60675807     -6.43042092     -0.47000000
     23.90336597      8.89124075     -5.50576904      0.31000000
     24.83004557      9.61644723     -7.24015534      0.07000000
     25.51593024      9.13772116     -7.91911022      0.09000000
     23.77569632     10.45389199     -8.01893697     -0.18000000
     23.06885565     10.91161435     -7.29295358      0.09000000
     23.18930516      9.73695191     -8.63212005      0.09000000
     24.31550388     11.54698139     -8.96358167     -0.18000000
     25.05366472     11.08786224     -9.65951007      0.09000000
     24.84058441     12.33185749     -8.37501278      0.09000000
     23.17920342     12.20021631     -9.77492153     -0.18000000
     22.41143770     12.56798477     -9.05572625      0.09000000
     22.68722896     11.42297379    -10.40251010      0.09000000
     23.58183958     13.39225904    -10.66210194      0.21000000
     24.07503441     14.18484748    -10.06057601      0.05000000
     22.66457047     13.80968603    -11.13584265      0.05000000
     24.49704885     12.99544975    -11.74042074     -0.30000000
     24.08419006     12.18662770    -12.26952187      0.33000000
     25.43089198     12.68112467    -11.37513824      0.33000000
     24.68647963     13.78352956    -12.41044399      0.33000000
     25.63847515     10.51156965     -6.31974236      0.51000000
     25.29350963     10.68146369     -5.15682491     -0.51000000
     26.74807216     11.10592058     -6.78767185     -0.47000000
     27.08101385     10.87429567     -7.71150417      0.31000000
     27.49477337     12.08634375     -6.01864599      0.07000000
     27.03886902     12.20881877     -5.04691639      0.09000000
     28.95930592     11.65194731     -5.75128424     -0.18000000
     29.53118943     12.53435506     -5.38295318      0.09000000
     29.41568866     11.31480917     -6.70890477      0.09000000
     29.04786883     10.52743339     -4.68795570     -0.18000000
     28.47489832      9.64121719     -5.03711895      0.09000000
     28.59496672     10.87397170     -3.73599664      0.09000000
     30.47299866     10.05903596     -4.38672384      0.55000000
     30.73317150      8.86316162     -4.22711745     -0.55000000
     31.42666734     11.00630137     -4.25772240     -0.62000000
     32.35718134     10.70111782     -4.07783423      0.32000000
     31.18944967     11.96665075     -4.37015012      0.30000000
     27.43958931     13.46188398     -6.65652213      0.51000000
     27.72897927     13.63237308     -7.84021278     -0.51000000
     27.04756837     14.48149420     -5.87106225     -0.47000000
     26.84183916     14.30779076     -4.90219255      0.31000000
     26.95255899     15.86362942     -6.31451382      0.07000000
     27.38941168     15.95627692     -7.29968462      0.09000000
     25.51566557     16.38470738     -6.38011945     -0.09000000
     25.51268202     17.43390124     -6.76696051      0.09000000
     24.71477101     15.53069169     -7.38179548     -0.27000000
     24.62785100     14.48179879     -7.02869667      0.09000000
     25.20461116     15.53553691     -8.37834266      0.09000000
     23.68981510     15.94697354     -7.48345312      0.09000000
     24.83671947     16.38438399     -4.99519795     -0.27000000
     23.77066862     16.68100770     -5.10654001      0.09000000
     25.31014288     17.11259804     -4.30572669      0.09000000
     24.86386958     15.37576612     -4.53248315      0.09000000
     27.77181529     16.75264002     -5.40317295      0.51000000
     28.69485935     16.30432527     -4.71779813     -0.51000000
     28.96155076     15.34779915     -1.96879502     -0.47000000
     28.94967988     15.80315268     -2.86870922      0.31000000
     27.68918725     15.04614625     -1.36238310      0.07000000
     27.87513021     14.85993007     -0.31496513      0.09000000
     26.65294963     16.19356150     -1.50331773     -0.11000000
     25.66496542     15.85852564     -1.11727798      0.09000000
     26.53113848     16.41093421     -2.58541702      0.09000000
     27.15138338     17.72000977     -0.64066801     -0.23000000
     26.71544023     17.36820485      0.56365763      0.16000000
     27.12145622     13.78130902     -1.96610380      0.51000000
     26.77684932     13.72729044     -3.14654767     -0.51000000
     26.99849970     12.70833670     -1.16267302     -0.47000000
     27.27095448     12.75360321     -0.20654134      0.31000000
     26.39948014     11.46315164     -1.59979768      0.07000000
     26.69447110     11.27448807     -2.62263242      0.09000000
     26.89397693     10.27939651     -0.72624965     -0.18000000
     26.72604059     10.54219359      0.34251041      0.09000000
     27.99046149     10.16966603     -0.86871424      0.09000000
     26.22471420      8.90628436     -0.97278758     -0.09000000
     25.12172873      9.00246049     -0.82207421      0.09000000
     26.47257080      8.37294898     -2.39221677     -0.27000000
     26.03995378      9.05001164     -3.15733526      0.09000000
     25.99824748      7.37437405     -2.50276938      0.09000000
     27.56112538      8.26353441     -2.58147030      0.09000000
     26.71327770      7.88610375      0.06449587     -0.27000000
     26.55009164      8.26702019      1.09523649      0.09000000
     27.79470369      7.67293570     -0.06559142      0.09000000
     26.15163223      6.93346508     -0.03573453      0.09000000
     24.88258379     11.53254516     -1.58630996      0.51000000
     24.26015637     11.77336201     -0.55676031     -0.51000000
     24.24560290     11.29386188     -2.74037900     -0.47000000
     24.75168784     11.14027790     -3.59547835      0.31000000
     22.81946633     11.11678850     -2.85141831      0.07000000
     22.31653178     11.54028475     -1.99125635      0.09000000
     22.24498464     11.73435195     -4.15537779     -0.18000000
     21.13557510     11.66953770     -4.12050000      0.09000000
     22.59091524     11.14993904     -5.03694667      0.09000000
     22.64713018     13.19855441     -4.41664608     -0.09000000
     23.75107242     13.23407530     -4.58818930      0.09000000
     21.95933847     13.71559815     -5.68951528     -0.27000000
     22.28091139     14.75583959     -5.90471599      0.09000000
     20.85596891     13.70940160     -5.56191595      0.09000000
     22.22081124     13.07851385     -6.55967734      0.09000000
     22.32732948     14.09779840     -3.21589497     -0.27000000
     22.90829991     13.77657379     -2.32589692      0.09000000
     21.24715582     14.04750185     -2.96608974      0.09000000
     22.59105592     15.15323240     -3.43697520      0.09000000
     22.56013075      9.62809609     -2.87777680      0.51000000
     22.87371072      8.94020339     -3.84961658     -0.51000000
     21.97349370      9.08934616     -1.80288016     -0.47000000
     21.72614134      9.65753812     -1.01087815      0.31000000
     21.57663258      7.70664085     -1.74248204      0.07000000
     22.10379920      7.12455939     -2.48876445      0.09000000
     21.89435411      7.14088602     -0.33463670     -0.28000000
     21.36338850      7.74237969      0.43057164      0.09000000
     22.98495113      7.20731732     -0.13733651      0.09000000
     21.47225704      5.70191735     -0.20622423      0.62000000
     21.19664636      5.04390907     -1.23886048     -0.76000000
     21.45455734      5.16797840      0.92913279     -0.76000000
     20.09213793      7.66248758     -2.07309932      0.51000000
     19.28052437      8.26535112     -1.37844801     -0.51000000
     19.69363891      6.97157921     -3.15020508     -0.47000000
     20.34080254      6.38594685     -3.64746919      0.31000000
     18.36116378      7.07904743     -3.71056198      0.07000000
     17.77718809      7.80031453     -3.15907250      0.09000000
     18.40532865      7.54525244     -5.16828775     -0.09000000
     19.03453647      6.82887760     -5.74307118      0.09000000
     16.98068559      7.56062931     -5.76962804     -0.27000000
     16.31439533      8.20601037     -5.15968045      0.09000000
     16.53876145      6.54382079     -5.82412136      0.09000000
     16.99671407      7.96204829     -6.80353801      0.09000000
     19.08057289      8.93676344     -5.29524113     -0.18000000
     19.99712173      8.98319120     -4.66705839      0.09000000
     18.37753423      9.70819148     -4.91558502      0.09000000
     19.49782263      9.28080072     -6.72947421     -0.27000000
     20.00942907     10.26694333     -6.75840425      0.09000000
     18.61342323      9.33179129     -7.39937431      0.09000000
     20.19569416      8.51219695     -7.12484608      0.09000000
     17.65525365      5.74122694     -3.59400573      0.51000000
     18.10495137      4.72622598     -4.12597165     -0.51000000
     16.51720703      5.69530760     -2.87914319     -0.47000000
     16.20543387      6.50769413     -2.38195189      0.31000000
     15.66106103      4.52289297     -2.83022030      0.07000000
     16.20537284      3.65402033     -3.17183617      0.09000000
     15.12583701      4.23195638     -1.40409095     -0.18000000
     14.28292947      3.50497915     -1.44072522      0.09000000
     14.73682420      5.18175811     -0.97617153      0.09000000
     16.17850586      3.64156266     -0.44440500     -0.09000000
     17.09508453      4.27602176     -0.49256428      0.09000000
     15.66047102      3.66131895      1.00258410     -0.27000000
     16.43305519      3.25633934      1.69019109      0.09000000
     14.74912337      3.03383269      1.09403585      0.09000000
     15.41892473      4.69807779      1.31785147      0.09000000
     16.57390688      2.20855575     -0.83801305     -0.27000000
     17.36046266      1.83141680     -0.15146052      0.09000000
     16.98042885      2.16835140     -1.86907843      0.09000000
     15.69827388      1.52968213     -0.77244977      0.09000000
     14.48523010      4.68337846     -3.77136402      0.51000000
     13.73900885      5.65728631     -3.70688024     -0.51000000
     14.28841464      3.69966710     -4.66138389      0.00000000
     14.92197643      2.91912928     -4.69480370      0.00000000
     13.16122087      3.60785349     -5.55702194      0.00000000
     12.68769843      4.57468318     -5.66577611      0.00000000
     12.13611339      2.67083677     -4.91540553      0.51000000
     12.35222860      1.46480676     -4.77656367     -0.51000000
     11.00666306      3.23691902     -4.45457113     -0.47000000
     10.82960179      4.20339909     -4.63402976      0.31000000
     10.03625468      2.53850768     -3.61874538      0.07000000
     10.49768546      1.63934854     -3.23530072      0.09000000
      9.58815306      3.32771400     -2.39464077      0.14000000
      8.96679108      2.68166565     -1.73123171      0.09000000
      8.83227393      4.48941284     -2.70939196     -0.66000000
      9.44133912      5.08983389     -3.18492380      0.43000000
     10.82928793      3.76780266     -1.61118979     -0.27000000
     10.51998992      4.30602326     -0.69365940      0.09000000
     11.46937760      4.45025638     -2.20865446      0.09000000
     11.43227603      2.88513131     -1.31064499      0.09000000
      8.83415195      2.08368865     -4.41193542      0.51000000
      8.67112718      2.39048318     -5.59262753     -0.51000000
      7.96221845      1.25767962     -3.80492705      0.00000000
      8.19127074      0.86520274     -2.90879422      0.00000000
      6.42349946     -0.61662003     -3.94520560      0.00000000
      7.27126606     -1.31666106     -4.10567111      0.00000000
      5.53834110     -1.03961446     -4.46997207      0.00000000
      6.20739633     -0.56657833     -2.85610194      0.00000000
      2.12185139     -0.27011568     -2.60807530      0.00000000
      3.28270806     -0.13702128     -2.21750518      0.00000000
      1.10702710     -0.26183040     -1.72650295     -0.47000000
      0.16294487     -0.43366491     -2.02520495      0.31000000
      1.29237242      0.18930395     -0.35505229      0.07000000
      2.16598583      0.81976262     -0.28415647      0.09000000
      0.05601553      1.01420276      0.06945127     -0.18000000
     -0.10953021      1.78853507     -0.71321602      0.09000000
      0.27214160      1.54864069      1.02288525      0.09000000
     -1.23427656      0.17965908      0.23846594     -0.28000000
     -1.16636452     -0.50038487      1.11172500      0.09000000
     -1.41982120     -0.43921320     -0.66424994      0.09000000
     -2.42630773      1.08359456      0.43271739      0.62000000
     -2.64700811      1.56123302      1.57847123     -0.76000000
     -3.15469079      1.32746245     -0.56292983     -0.76000000
      1.46354861     -0.92967888      0.65564063      0.51000000
      1.72566262     -0.67975366      1.83250130     -0.51000000
      1.35877427     -2.20368506      0.23784930     -0.47000000
      1.18255437     -2.39456175     -0.72338542      0.31000000
      1.18028441     -3.31710459      1.15653100      0.07000000
      0.61043313     -2.96236210      2.00096689      0.09000000
      0.34779466     -4.43704843      0.48807800     -0.18000000
      0.30497471     -5.34488834      1.13190051      0.09000000
      0.84023051     -4.72920259     -0.46493191      0.09000000
     -1.11463756     -4.01744073      0.20657213     -0.28000000
     -1.60296648     -4.80217006     -0.40741748      0.09000000
     -1.15619063     -3.06428604     -0.35718623      0.09000000
     -1.92242561     -3.86645662      1.47854502      0.62000000
     -2.59917316     -4.84059115      1.88802200     -0.76000000
     -1.93673251     -2.75212422      2.06833997     -0.76000000
      2.46191702     -3.88592248      1.74864842      0.51000000
      2.51733030     -5.03549838      2.18317219     -0.51000000
      3.53104675     -3.07668266      1.83161632     -0.47000000
      3.44409279     -2.14206140      1.49504458      0.31000000
      4.78800110     -3.45883502      2.45153595      0.07000000
      4.80817044     -4.52302500      2.64827223      0.09000000
      6.00960014     -3.07267323      1.56394287     -0.18000000
      6.94921143     -3.43944721      2.02581609      0.09000000
      6.06283017     -1.96380704      1.47788763      0.09000000
      5.95560055     -3.62424191      0.15735956      0.00000000
      6.74293915     -3.00750175     -0.83178206     -0.11500000
      7.37020207     -2.16702992     -0.56853214      0.11500000
      6.70782425     -3.45675572     -2.15846537     -0.11500000
      7.31793869     -2.97325457     -2.89904119      0.11500000
      5.85955577     -4.50308269     -2.52224945      0.11000000
      5.69522365     -4.86629758     -3.87331484     -0.54000000
      6.20140004     -4.25282805     -4.41965155      0.43000000
      5.18895770     -4.75023496     -0.20716871     -0.11500000
      4.61296053     -5.28636976      0.52985429      0.11500000
      5.13384732     -5.17568959     -1.53984076     -0.11500000
      4.50615794     -6.00627569     -1.81606416      0.11500000
      4.89325356     -2.75453431      3.79685622      0.51000000
      5.81495106     -1.97964714      4.05383405     -0.51000000
      3.92212198     -2.99009397      4.70012105     -0.47000000
      3.18018099     -3.63681240      4.50176833      0.31000000
      3.82500358     -2.28787426      5.97180697      0.07000000
      3.79738216     -1.23338377      5.73654662      0.09000000
      2.50612948     -2.62482508      6.70463743      0.05000000
      2.49359664     -3.70389313      6.96761179      0.09000000
      1.65473609     -2.43319235      6.01273764      0.09000000
      2.31790511     -1.84477788      7.88216450     -0.66000000
      1.52884665     -2.22882921      8.33043455      0.43000000
      5.01648895     -2.49695199      6.89954616      0.51000000
      5.56016283     -3.59542581      7.01714657     -0.51000000
      5.47916931     -1.39972544      7.52888579     -0.47000000
      4.99010707     -0.53400278      7.37219422      0.31000000
      6.64200130     -1.27139783      8.38414127      0.07000000
      6.52216925     -0.31322501      8.86820504      0.09000000
      6.71879426     -2.31631838      9.51112106     -0.27000000
      7.49268173     -2.02164787     10.25111788      0.09000000
      6.97594388     -3.31869798      9.12071607      0.09000000
      5.74338475     -2.37759889     10.03939118      0.09000000
      7.94204313     -1.16933180      7.59748093      0.51000000
      8.85440276     -0.42393543      7.95540629     -0.51000000
      8.05159828     -1.88791513      6.46431472     -0.47000000
      7.32163127     -2.53241993      6.23567135      0.31000000
      9.10515571     -1.71528132      5.47958932      0.07000000
     10.05023477     -1.68889039      6.00183042      0.09000000
      9.14586940     -2.89760831      4.48612891     -0.18000000
      9.95800034     -2.72424514      3.74483735      0.09000000
      8.18369252     -2.94155862      3.93135090      0.09000000
      9.38682585     -4.26946979      5.15528384     -0.14000000
      9.31852071     -5.03718994      4.35802814      0.09000000
      8.55977410     -4.49243991      5.86444241      0.09000000
     10.99702037     -4.47403703      5.97957531     -0.09000000
     10.47156206     -4.02322617      7.66155236     -0.22000000
     11.26845622     -4.24635149      8.40037919      0.09000000
      9.56128680     -4.58572969      7.96334000      0.09000000
     10.24787222     -2.94088066      7.74675073      0.09000000
      9.00373549     -0.37996849      4.75487256      0.51000000
     10.01221876      0.26139227      4.45571463     -0.51000000
      7.76493182      0.09434054      4.50618340     -0.47000000
      6.96964265     -0.50789431      4.61315919      0.31000000
      7.49318486      1.47286787      4.14583351      0.07000000
      8.13151570      1.69917153      3.31595253      0.09000000
      6.03427364      1.66430438      3.64607086     -0.18000000
      5.36796864      0.99816396      4.23519532      0.09000000
      5.98674716      1.30613699      2.59494913      0.09000000
      5.49373401      3.10849010      3.75093323     -0.18000000
      6.19234392      3.80602878      3.23911270      0.09000000
      5.46946145      3.40330755      4.82385219      0.09000000
      4.07019001      3.31747423      3.22485682      0.20000000
      3.71787173      4.34594097      3.47648415      0.09000000
      3.37629812      2.56280927      3.66114402      0.09000000
      4.13096366      3.14906223      1.74318895     -0.70000000
      5.01644100      2.97165487      1.30998777      0.44000000
      3.14135083      3.44750643      0.91425744      0.64000000
      1.98966084      3.93172530      1.31305245     -0.80000000
      1.76202218      3.93816886      2.29914207      0.46000000
      1.25579688      4.16133211      0.66612343      0.46000000
      3.32922297      3.22202333     -0.36624975     -0.80000000
      2.53872741      3.33779654     -0.98259081      0.46000000
      4.11111279      2.65596043     -0.63071526      0.46000000
      7.90901696      2.50475695      5.18277197      0.51000000
      8.58187718      3.48221217      4.86259590     -0.51000000
      7.60036502      2.27440844      6.47704244     -0.47000000
      6.95583962      1.54775056      6.70498871      0.31000000
      8.07215074      3.11340569      7.56984848      0.07000000
      7.74308149      4.12604097      7.37159828      0.09000000
      7.53825830      2.66716955      8.96008636     -0.28000000
      8.01827866      3.28065435      9.75584843      0.09000000
      7.79222290      1.60501011      9.14523471      0.09000000
      6.04862209      2.84098822      9.12917727      0.62000000
      5.31140538      3.19775501      8.17913906     -0.76000000
      5.55694732      2.56171431     10.25771155     -0.76000000
      9.59674170      3.16127349      7.63068356      0.51000000
     10.18592293      4.20879449      7.87102971     -0.51000000
     10.27679980      2.02447980      7.37914527     -0.47000000
      9.76717996      1.17580923      7.23718729      0.31000000
     11.72347490      1.94982447      7.30242423      0.07000000
     12.11525804      2.29627233      8.24862665      0.09000000
     12.15338189      0.46963114      7.09080662     -0.18000000
     11.62313811      0.06729935      6.20478871      0.09000000
     11.79726314     -0.11858289      7.96529218      0.09000000
     13.66173565      0.19195466      6.87656165     -0.18000000
     14.01005166      0.66310655      5.93523826      0.09000000
     13.82342072     -0.90307523      6.78359650      0.09000000
     14.49445133      0.67406767      8.06001205      0.55000000
     14.17533454      0.35427251      9.21068569     -0.55000000
     15.57482679      1.43701687      7.80300222     -0.62000000
     16.13732124      1.73393927      8.57537086      0.32000000
     15.82746094      1.62771439      6.84810872      0.30000000
     12.34631338      2.85415373      6.24009871      0.51000000
     13.27746363      3.60588578      6.53696319     -0.51000000
     11.82649301      2.86728883      4.98591934     -0.47000000
     11.07389857      2.26095809      4.72800298      0.31000000
     12.26842642      3.85368171      4.00678814      0.07000000
     13.34837198      3.87705580      4.07825285      0.09000000
     12.02174279      3.47128348      2.50818201     -0.18000000
     12.54065510      2.50291063      2.32624155      0.09000000
     12.50827964      4.22628702      1.85184402      0.09000000
     10.58978087      3.33239250      2.04057224      0.00000000
      9.77533551      4.46768585      1.87682086     -0.11500000
     10.14228344      5.44216955      2.15717316      0.11500000
      8.49416146      4.36324838      1.32176363     -0.11500000
      7.87762717      5.24265749      1.21217991      0.11500000
      8.01664904      3.12473045      0.89517615      0.11000000
      6.71143549      3.04760188      0.37478847     -0.54000000
      6.60079768      2.19071603     -0.07574124      0.43000000
     10.10794830      2.09636783      1.56955624     -0.11500000
     10.73607557      1.22024719      1.63637205      0.11500000
      8.83135501      1.99179674      0.99202160     -0.11500000
      8.46900393      1.03061561      0.66112818      0.11500000
     11.84941524      5.28494501      4.34442161      0.51000000
     12.64699483      6.21061296      4.21872798     -0.51000000
     10.59983881      5.51216988      4.80864690     -0.47000000
      9.93909020      4.75726819      4.88291578      0.31000000
     10.11603600      6.83330889      5.18176396      0.07000000
     10.30842151      7.47731972      4.33773779      0.09000000
      8.58145834      6.86626390      5.40283236     -0.18000000
      8.29361301      7.86028711      5.81893142      0.09000000
      8.29496266      6.08613109      6.14095528      0.09000000
      7.76677613      6.68081906      4.10585659     -0.14000000
      7.98237148      5.67355883      3.69448018      0.09000000
      8.11726319      7.42847992      3.36052385      0.09000000
      5.97161420      6.85398808      4.33909609     -0.09000000
      5.52822828      6.73356037      2.58094283     -0.22000000
      6.04559834      7.51403972      1.98339871      0.09000000
      4.43373808      6.86819871      2.44215374      0.09000000
      5.80261768      5.74400159      2.15987766      0.09000000
     10.85384551      7.49931124      6.33642442      0.51000000
     11.20385030      8.67178219      6.26801878     -0.51000000
     11.15437960      6.75911059      7.41901482     -0.47000000
     10.81187764      5.81655197      7.49772951      0.31000000
     12.01492900      7.21328959      8.49771766      0.07000000
     11.61639093      8.14806631      8.86513810      0.09000000
     11.98363106      6.20860459      9.67683679     -0.18000000
     12.76277672      6.49181687     10.41967927      0.09000000
     12.22331958      5.18914086      9.30274074      0.09000000
     10.62159047      6.20205796     10.40515547     -0.18000000
      9.80927510      5.98493806      9.67702892      0.09000000
     10.44854448      7.22995725     10.79415877      0.09000000
     10.53080693      5.18909965     11.55554915      0.20000000
     11.33950526      5.33359432     12.30112215      0.09000000
     10.61487748      4.15358772     11.15283876      0.09000000
      9.19344991      5.33660139     12.21607261     -0.70000000
      8.45232696      4.67871026     12.03176405      0.44000000
      8.83296753      6.32470197     13.02574531      0.64000000
      9.62790958      7.27727539     13.44738282     -0.80000000
     10.61061143      7.25499348     13.20182102      0.46000000
      9.27265287      8.03197042     13.97384432      0.46000000
      7.57390735      6.33398452     13.41629224     -0.80000000
      7.01078497      5.56635945     13.07893121      0.46000000
      7.23298385      7.03022668     14.02741270      0.46000000
     13.44708057      7.51307198      8.06457609      0.51000000
     14.03360883      8.53424946      8.42983400     -0.51000000
     14.02423452      6.62514228      7.22570400     -0.47000000
     13.51487906      5.80501670      6.97198375      0.31000000
     15.35317799      6.78211544      6.63201530      0.07000000
     16.05784150      6.91044650      7.43898754      0.09000000
     15.78132294      5.55640036      5.82627078      0.14000000
     15.03645205      5.33841716      5.02503752      0.09000000
     15.87358198      4.42324584      6.68017673     -0.66000000
     14.96560357      4.06620984      6.73520898      0.43000000
     17.16512361      5.73694911      5.18200779     -0.27000000
     17.91023172      6.07241341      5.93358186      0.09000000
     17.13506235      6.48009337      4.35937424      0.09000000
     17.51251678      4.77835724      4.74576230      0.09000000
     15.48629409      8.00944499      5.75143281      0.51000000
     16.46843410      8.74808019      5.82168911     -0.51000000
     14.47757623      8.26154824      4.89333285     -0.47000000
     13.70250818      7.62392910      4.84659446      0.31000000
     14.40910108      9.41935629      4.01342952     -0.02000000
     13.43967348      9.39766936      3.54086118      0.09000000
     15.22000673      9.33027922      3.30611079      0.09000000
     14.52603758     10.76407643      4.68245450      0.51000000
     13.89890549     11.04259743      5.70322822     -0.51000000
     15.32308809     11.65837452      4.08703141     -0.47000000
     15.90661066     11.38029186      3.31762553      0.31000000
     15.44508975     13.03198234      4.53415333      0.07000000
     14.70637463     13.25302627      5.29257595      0.09000000
     16.84993386     13.23847417      5.13346304     -0.18000000
     16.98980660     12.41184507      5.86943933      0.09000000
     16.87408808     14.18373501      5.71510434      0.09000000
     18.01196940     13.23911892      4.11672737     -0.28000000
     18.08901504     14.21520291      3.59481519      0.09000000
     17.85866496     12.44654995      3.35763177      0.09000000
     19.31041906     12.95405672      4.83830394      0.62000000
     19.85520980     13.87364762      5.49813492     -0.76000000
     19.77120629     11.78491028      4.78391654     -0.76000000
     15.16644368     13.97571133      3.37791474      0.51000000
     15.27881866     15.19420119      3.49814247     -0.51000000
     14.72561692     13.41365759      2.23637133     -0.47000000
     14.69598273     12.42087234      2.15433501      0.31000000
     14.17172295     14.15995969      1.12550785     -0.02000000
     14.98080937     14.51438599      0.50621366      0.09000000
     13.53874328     14.94113778      1.51412562      0.09000000
     13.33359817     13.22559390      0.30368302      0.51000000
     13.75270166     12.10459191      0.01475731     -0.51000000
     12.12346270     13.65004478     -0.10397366     -0.47000000
     11.80073339     14.56614528      0.14719995      0.31000000
     11.19817813     12.78196490     -0.81931150      0.07000000
     11.67346480     11.83044666     -1.00510500      0.09000000
      9.88417941     12.48453976     -0.04685470     -0.18000000
      9.28052837     11.72060212     -0.58483137      0.09000000
      9.25999427     13.38870294      0.05882985      0.09000000
     10.21228557     11.96228953      1.32342474      0.00000000
     10.44127177     12.83727473      2.40159229     -0.11500000
     10.36619621     13.90483785      2.25373163      0.11500000
     10.82214392     12.34010433      3.65233146     -0.11500000
     11.02026920     13.02064511      4.46713841      0.11500000
     10.94954999     10.96016100      3.84104911     -0.11500000
     11.25855967     10.58062843      4.80100236      0.11500000
     10.30761051     10.57943696      1.53790768     -0.11500000
     10.11182528      9.90321117      0.71938426      0.11500000
     10.68714480     10.07717211      2.78703271     -0.11500000
     10.79305483      9.01352042      2.93059691      0.11500000
     10.84313014     13.35183041     -2.17720842      0.51000000
     10.48792052     14.52068996     -2.32702614     -0.51000000
     10.92178469     12.50429160     -3.21669640     -0.47000000
     11.21720457     11.55604660     -3.06783557      0.31000000
     10.55228882     12.86804004     -4.56633170      0.07000000
     10.41219100     13.93759633     -4.64033667      0.09000000
     11.64524062     12.39845250     -5.56283496     -0.18000000
     11.62581675     11.29227258     -5.65688707      0.09000000
     12.63773279     12.66288554     -5.13699642      0.09000000
     11.56484794     13.03495449     -6.96426521     -0.09000000
     10.53345347     12.88694892     -7.36587799      0.09000000
     11.86147473     14.54049193     -6.90033468     -0.27000000
     11.92348905     14.97303579     -7.91912722      0.09000000
     12.82995560     14.72910692     -6.39042020      0.09000000
     11.05718027     15.07184154     -6.35201743      0.09000000
     12.54367870     12.35273099     -7.92980383     -0.27000000
     13.58787111     12.48754801     -7.57690866      0.09000000
     12.46200130     12.79507354     -8.94517471      0.09000000
     12.33263652     11.26497082     -8.00202956      0.09000000
      9.22805182     12.19084903     -4.86790905      0.51000000
      9.15305819     10.96732194     -4.97047363     -0.51000000
      8.13662546     12.96926202     -4.98126852     -0.47000000
      8.21690550     13.97085781     -4.93161907      0.31000000
      6.79226756     12.43622017     -5.12100950      0.07000000
      6.76197051     11.41654180     -4.76381357      0.09000000
      5.75856959     13.27171417     -4.32009126     -0.11000000
      4.72495033     12.96422038     -4.58978060      0.09000000
      5.87336455     14.34111411     -4.60801425      0.09000000
      5.97961578     13.08965749     -2.52532627     -0.23000000
      5.17116619     14.08562020     -2.18616968      0.16000000
      6.36540843     12.41258440     -6.56798183      0.51000000
      6.08677648     13.44851562     -7.16135326     -0.51000000
      6.29274753     11.22168792     -7.17749697     -0.47000000
      6.51503174     10.37920263     -6.67522402      0.31000000
      6.03522389     11.08265421     -8.59700949      0.07000000
      6.21288942     12.02647801     -9.08946027      0.09000000
      6.96020691     10.05018890     -9.24503498     -0.09000000
      6.68510370      9.03137649     -8.88822299      0.09000000
      6.83594036     10.11104227    -10.78182315     -0.27000000
      7.07041964     11.13575344    -11.14122127      0.09000000
      5.81356622      9.84826626    -11.12331219      0.09000000
      7.54836633      9.40164179    -11.25413083      0.09000000
      8.42448334     10.32611929     -8.83820248     -0.27000000
      9.10507740      9.62699014     -9.36828427      0.09000000
      8.57716855     10.18630421     -7.74691876      0.09000000
      8.71680703     11.36239164     -9.10624753      0.09000000
      4.58173289     10.70715119     -8.84510101      0.51000000
      4.03845872      9.77309240     -8.25502202     -0.51000000
      3.91478930     11.42488379     -9.76139328     -0.47000000
      4.34631487     12.23191055    -10.18052603      0.31000000
      2.62879421     11.04150748    -10.30328430      0.07000000
      2.40322609     10.02580985    -10.01346815      0.09000000
      1.46868834     11.96201598     -9.81462236     -0.18000000
      1.51654568     12.05214755     -8.70871094      0.09000000
      0.49869198     11.48564885    -10.06739621      0.09000000
      1.46932615     13.34561651    -10.41399862      0.00000000
      2.14441194     14.40641606     -9.79031255     -0.11500000
      2.70586329     14.22197294     -8.88687014      0.11500000
      2.10678665     15.69386058    -10.34129437     -0.11500000
      2.62449070     16.50662914     -9.85790155      0.11500000
      1.40659403     15.92756443    -11.53044090     -0.11500000
      1.38560185     16.91617478    -11.96552643      0.11500000
      0.74353295     13.60103827    -11.58972069     -0.11500000
      0.19210043     12.80237021    -12.06391706      0.11500000
      0.73173374     14.87702254    -12.15746260     -0.11500000
      0.18053081     15.05478232    -13.06695792      0.11500000
      2.80859709     11.04155524    -11.81508015      0.51000000
      3.84938347     11.45198618    -12.32740794     -0.51000000
      1.82039024     10.53985641    -12.57671979     -0.47000000
      0.95198133     10.22701862    -12.17689145      0.31000000
      1.89603986     10.51488914    -14.01982559      0.07000000
      2.83810375     10.92102251    -14.35387455      0.09000000
      1.77906161      9.07620586    -14.54702524     -0.27000000
      2.61214488      8.47288887    -14.13674017      0.09000000
      1.85220402      9.05687397    -15.65429543      0.09000000
      0.81680269      8.61754815    -14.23229700      0.09000000
      0.80008216     11.37630902    -14.61469520      0.51000000
     -0.36417742     11.30303180    -14.22434028     -0.51000000
      1.13911457     12.23198877    -15.59990089     -0.47000000
      2.09007166     12.28184802    -15.92198008      0.31000000
      0.23049963     13.26036908    -16.09169712      0.07000000
     -0.21330856     13.71659530    -15.21849792      0.09000000
      0.93469051     14.39765427    -16.83837251     -0.09000000
      0.16775384     15.11727693    -17.20742289      0.09000000
      1.78560198     15.18315369    -15.81440278     -0.27000000
      2.26588890     16.05528612    -16.30864582      0.09000000
      2.58823028     14.54340613    -15.39214838      0.09000000
      1.15541455     15.56844849    -14.98797931      0.09000000
      1.81929884     13.99328421    -18.04684369     -0.18000000
      2.70102545     13.42155759    -17.69075593      0.09000000
      2.20917399     14.94946610    -18.46877974      0.09000000
      1.14048589     13.22689963    -19.18750908     -0.27000000
      0.98814351     12.16251108    -18.91596589      0.09000000
      1.77633233     13.24907933    -20.09830818      0.09000000
      0.16180428     13.68140479    -19.44330868      0.09000000
     -0.96022394     12.73218519    -16.88210088      0.51000000
     -1.91663438     13.45338711    -17.14734157     -0.51000000
     -0.95228122     11.44283595    -17.26131824     -0.47000000
     -0.16382699     10.86917552    -17.04325074      0.31000000
     -2.02991232     10.79543564    -17.97903192      0.07000000
     -2.62486426     11.53556330    -18.49825586      0.09000000
     -1.44614425      9.80018212    -19.02794371     -0.18000000
     -0.73588075     10.35142786    -19.67885796      0.09000000
     -2.26760356      9.42068370    -19.67100374      0.09000000
     -0.69042479      8.63822594    -18.38086257      0.55000000
      0.21390937      8.82692555    -17.56179105     -0.55000000
     -1.07338871      7.38586289    -18.71042610     -0.62000000
     -1.90186705      7.25391465    -19.27291061      0.32000000
     -0.60248500      6.61523047    -18.28962519      0.30000000
     -2.96922117     10.05483525    -17.03214133      0.51000000
     -3.85447614      9.32890618    -17.48287275     -0.51000000
     -2.79679202     10.17644378    -15.70032991     -0.47000000
     -2.06566012     10.74343681    -15.31391859      0.31000000
     -3.68537633      9.50188896    -14.78071341      0.07000000
     -4.63860619      9.33845752    -15.26423889      0.09000000
     -3.07175273      8.12714026    -14.40076386     -0.18000000
     -2.14072901      8.27097686    -13.81449443      0.09000000
     -2.80801981      7.57589369    -15.32781276      0.09000000
     -4.04327557      7.29009300    -13.58575180      0.55000000
     -3.86938711      7.10389211    -12.38038313     -0.55000000
     -5.09898836      6.76817076    -14.24567724     -0.62000000
     -5.82535983      6.34210223    -13.71284537      0.32000000
     -5.21557385      6.94389926    -15.21842452      0.30000000
     -3.99630616     10.35367682    -13.55270919      0.51000000
     -3.15472559     10.53760179    -12.67238545     -0.51000000
     -5.24877596     10.84263193    -13.43692721     -0.47000000
     -5.91844604     10.68776852    -14.17106703      0.31000000
     -5.73637995     11.63661094    -12.30516524      0.07000000
     -5.08172490     12.48774035    -12.20804580      0.09000000
     -7.15081563     12.18339272    -12.48160992      0.14000000
     -7.47584125     12.73895204    -11.56583539      0.09000000
     -8.08434878     11.14875212    -12.77690043     -0.66000000
     -8.78257615     11.25107080    -12.09651041      0.43000000
     -7.16960177     13.17118805    -13.65572718     -0.27000000
     -8.18569835     13.60245552    -13.78192625      0.09000000
     -6.89232039     12.67069180    -14.60439389      0.09000000
     -6.46352076     14.01061490    -13.48154713      0.09000000
     -5.65921260     10.92281744    -10.96992944      0.51000000
     -5.26257815     11.50285973     -9.96311594     -0.51000000
     -5.98439649      9.61569612    -10.92071473     -0.47000000
     -6.35164996      9.15814205    -11.73708346      0.31000000
     -5.86259745      8.81050164     -9.72094309      0.07000000
     -6.44037209      9.31308097     -8.96088667      0.09000000
     -6.42776169      7.37869194     -9.91896115     -0.18000000
     -6.08192740      6.72195314     -9.08783469      0.09000000
     -6.01469413      6.95694335    -10.86058008      0.09000000
     -7.96578690      7.28438016     -9.96192591     -0.18000000
     -8.24602505      6.20612025     -9.96776436      0.09000000
     -8.33775866      7.72985797    -10.91140555      0.09000000
     -8.68157618      7.98052063     -8.78920583     -0.18000000
     -9.76224632      7.71608157     -8.83017325      0.09000000
     -8.60063011      9.08141614     -8.93938572      0.09000000
     -8.13401509      7.61320443     -7.40553445      0.21000000
     -7.05771198      7.87863511     -7.31925353      0.05000000
     -8.25286843      6.52500031     -7.21932001      0.05000000
     -8.84880493      8.35346589     -6.35964686     -0.30000000
     -9.81764259      7.99991657     -6.21048654      0.33000000
     -8.91903437      9.37462680     -6.62254311      0.33000000
     -8.32663114      8.32074801     -5.44631322      0.33000000
     -4.46256446      8.75234309     -9.13173180      0.51000000
     -4.28998766      8.79597097     -7.91610395     -0.51000000
     -3.42266569      8.69369830     -9.98776297     -0.47000000
     -3.60784942      8.59464945    -10.96617227      0.31000000
     -2.02630087      8.73740147     -9.57311393      0.07000000
     -1.88487969      7.92097905     -8.88053840      0.09000000
     -1.05291210      8.53039351    -10.77919871      0.05000000
     -1.44314635      7.70578770    -11.41348735      0.09000000
     -0.07433377      8.20533536    -10.37590334      0.09000000
     -0.81328351      9.68158413    -11.59527116     -0.66000000
     -1.65244811      9.95263108    -12.02237547      0.43000000
     -1.67451158     10.01307877     -8.81670898      0.51000000
     -1.00311143      9.97683464     -7.78754635     -0.51000000
     -2.16968200     11.16821885     -9.30572469     -0.47000000
     -2.69239437     11.14422393    -10.15437672      0.31000000
     -2.09689807     12.46299372     -8.66002338      0.07000000
     -1.05839952     12.65248453     -8.42542652      0.09000000
     -2.56134770     13.53250073     -9.69405553     -0.18000000
     -3.52363106     13.21705538    -10.14637344      0.09000000
     -1.81750493     13.60325718    -10.51424717      0.09000000
     -2.74483916     14.90855186     -9.12262019      0.00000000
     -1.65674458     15.57431208     -8.53969892     -0.11500000
     -0.69085474     15.09261242     -8.50007023      0.11500000
     -1.81778712     16.85599255     -8.00522920     -0.11500000
     -0.97513134     17.35758564     -7.55296684      0.11500000
     -3.06495742     17.49071254     -8.06788948     -0.11500000
     -3.18192149     18.48749203     -7.67177635      0.11500000
     -3.99032157     15.55555185     -9.18931726     -0.11500000
     -4.83345272     15.06072904     -9.65026974      0.11500000
     -4.15107206     16.84308723     -8.66655964     -0.11500000
     -5.11236893     17.33236522     -8.74103863      0.11500000
     -2.83377210     12.52647478     -7.31698511      0.51000000
     -2.30068492     12.98373852     -6.30714146     -0.51000000
     -4.06564143     11.98242844     -7.25505017     -0.47000000
     -4.49573735     11.65445175     -8.09890606      0.31000000
     -4.87634361     11.90715033     -6.04797561      0.07000000
     -4.98358248     12.91827425     -5.67917993      0.09000000
     -6.29712737     11.37064493     -6.36208244     -0.18000000
     -6.85219165     11.19258595     -5.41202572      0.09000000
     -6.20845294     10.39897341     -6.89365573      0.09000000
     -7.11459137     12.37577293     -7.21388903     -0.28000000
     -6.56519916     12.61160285     -8.14905697      0.09000000
     -7.23674281     13.32522587     -6.65133196      0.09000000
     -8.49740339     11.89730797     -7.61299176      0.62000000
     -9.11521892     12.53735404     -8.50329372     -0.76000000
     -9.00896176     10.89793333     -7.04287877     -0.76000000
     -4.23171306     11.11490075     -4.91292255      0.51000000
     -4.38575631     11.43531197     -3.73110437     -0.51000000
     -3.45444003     10.07205248     -5.26012468     -0.47000000
     -3.38664149      9.83209652     -6.23014410      0.31000000
     -2.76751374      9.18553295     -4.34243013      0.07000000
     -3.50311002      8.87417118     -3.61581525      0.09000000
     -2.22597011      7.98512331     -5.18116983     -0.28000000
     -1.14999259      8.09517102     -5.41972557      0.09000000
     -2.77184072      7.95203378     -6.14842900      0.09000000
     -2.46393359      6.64214669     -4.53316966      0.62000000
     -2.99640453      6.57501831     -3.39668153     -0.76000000
     -2.13275555      5.60853303     -5.17452725     -0.76000000
     -1.63215610      9.86585996     -3.55925911      0.51000000
     -1.22663485      9.41007399     -2.48706553     -0.51000000
     -1.10841085     11.00368155     -4.06523260     -0.47000000
     -1.46227714     11.35539989     -4.93397698      0.31000000
     -0.03401745     11.79071889     -3.46724554      0.07000000
      0.79897438     11.12189155     -3.31993009      0.09000000
      0.43605675     12.90431342     -4.40492158     -0.09000000
     -0.42960496     13.57618868     -4.62088177      0.09000000
      1.53803205     13.76810653     -3.74637361     -0.27000000
      2.38801276     13.13862772     -3.41073213      0.09000000
      1.15052104     14.33785173     -2.87601774      0.09000000
      1.91489591     14.50833872     -4.47957303      0.09000000
      0.92192558     12.34049467     -5.76928296     -0.18000000
      1.27435767     13.19769843     -6.38664691      0.09000000
      0.05952864     11.89639227     -6.31334433      0.09000000
      2.03919510     11.28987163     -5.68851763     -0.27000000
      2.35777287     10.99734823     -6.71254696      0.09000000
      1.68705381     10.37431836     -5.16967224      0.09000000
      2.92581799     11.68734043     -5.15425320      0.09000000
     -0.34448555     12.32142349     -2.06933356      0.51000000
      0.52447899     12.34351699     -1.19818842     -0.51000000
     -1.60330491     12.72391682     -1.78292575     -0.47000000
     -2.29796893     12.70529611     -2.49835046      0.31000000
     -2.00167806     13.19781553     -0.45571745      0.07000000
     -1.40506437     14.06865345     -0.21713760      0.09000000
     -3.50241620     13.59555318     -0.43076516     -0.09000000
     -4.12954967     12.74513927     -0.77186026      0.09000000
     -3.64675121     14.42419274     -1.15916231      0.09000000
     -4.49522817     13.25327397      1.91644354     -0.36000000
     -4.48652581     12.24795065      1.94743568      0.32000000
     -4.01144244     14.06963758      0.91127918     -0.05000000
     -4.96165849     14.06090397      2.89848215      0.25000000
     -5.39690560     13.67564158      3.82361348      0.13000000
     -4.82557053     15.33873767      2.59114096     -0.70000000
     -4.23354712     15.34233170      1.33515479      0.22000000
     -4.02747336     16.27668060      0.82501162      0.10000000
     -1.74851093     12.18061366      0.65147883      0.51000000
     -1.21035554     12.49166950      1.71279570     -0.51000000
     -2.07554970     10.89853248      0.39225434     -0.47000000
     -2.49079651     10.65648387     -0.47939565      0.31000000
     -1.76648045      9.80197401      1.28730927      0.07000000
     -2.14443489     10.08373620      2.26012931      0.09000000
     -2.46024809      8.48660707      0.84526077     -0.18000000
     -2.08388651      7.64624494      1.47565753      0.09000000
     -2.18971089      8.26359259     -0.20627514      0.09000000
     -4.00480724      8.49742066      0.96927248     -0.18000000
     -4.41015817      7.46957599      0.88850680      0.09000000
     -4.43588568      9.09882554      0.13951022      0.09000000
     -4.47283496      9.14423977      2.27265458      0.55000000
     -4.96514379     10.27649719      2.26477588     -0.55000000
     -4.27366943      8.44546576      3.41134639     -0.62000000
     -4.41430808      8.92067451      4.28526080      0.32000000
     -3.86083548      7.53617029      3.39208824      0.30000000
     -0.28207608      9.59863303      1.53360975      0.51000000
      0.12618636      9.32981398      2.66058854     -0.51000000
      0.57598549      9.77044725      0.50707594     -0.47000000
      0.23499042      9.97371156     -0.40743666      0.31000000
      2.01474095      9.83884275      0.70952440      0.07000000
      2.31390652      8.93374898      1.22337235      0.09000000
      2.79141281      9.95629321     -0.62786276     -0.18000000
      3.84164420     10.29016491     -0.47095534      0.09000000
      2.30908024     10.67773367     -1.31702483      0.09000000
      2.85927663      8.61495728     -1.27913203      0.00000000
      3.82763764      7.70310871     -0.83412547     -0.11500000
      4.48272201      7.97477453     -0.01913699      0.11500000
      3.96908179      6.46136369     -1.45765701     -0.11500000
      4.73334338      5.77579714     -1.12043811      0.11500000
      3.13919494      6.12702180     -2.52919925      0.11000000
      3.35916706      4.91976751     -3.20479624     -0.54000000
      4.32001564      4.75735452     -3.14809825      0.43000000
      2.02149401      8.26361229     -2.34995683     -0.11500000
      1.27886174      8.96156480     -2.70222784      0.11500000
      2.14882936      7.01049466     -2.96478810     -0.11500000
      1.50821444      6.74212900     -3.79188770      0.11500000
      2.47258810     10.96698318      1.61441883      0.51000000
      3.25567568     10.73837399      2.53095082     -0.51000000
      1.96450460     12.20154363      1.41846747     -0.47000000
      1.31877270     12.36267132      0.66800984      0.31000000
      2.32049065     13.34593484      2.24497923      0.07000000
      3.39560677     13.46277001      2.21053040      0.09000000
      1.63907031     14.61992885      1.67837462     -0.18000000
      0.54631218     14.62422836      1.88111207      0.09000000
      1.75062420     14.56952509      0.56879370      0.09000000
      2.27857462     15.95865815      2.11651190     -0.18000000
      1.94274326     16.74394978      1.40415550      0.09000000
      3.37549430     15.85894298      1.98206589      0.09000000
      1.94475296     16.44904997      3.54180858      0.20000000
      2.39757768     15.82257469      4.33421162      0.09000000
      0.83828551     16.42762631      3.67844454      0.09000000
      2.39311147     17.86774817      3.73267624     -0.70000000
      1.76211329     18.55003274      4.11705295      0.44000000
      3.58306924     18.38072272      3.44456135      0.64000000
      4.65787037     17.67434143      3.20323112     -0.80000000
      4.61401674     16.69530364      3.43308512      0.46000000
      5.54750911     18.13177951      3.26200839      0.46000000
      3.70141772     19.68773269      3.49096392     -0.80000000
      3.00852033     20.17122337      4.05591646      0.46000000
      4.60498599     20.10387080      3.30244799      0.46000000
      1.92568914     13.12660836      3.70103009      0.51000000
      2.73047675     13.29227395      4.62012996     -0.51000000
      0.68859033     12.65788468      3.94386158     -0.47000000
      0.02528287     12.56697790      3.19405572      0.31000000
      0.22818969     12.28726655      5.26496500      0.07000000
      0.36466537     13.14595058      5.90459748      0.09000000
     -1.27424750     11.91356039      5.22059603     -0.18000000
     -1.54249495     11.31518727      6.11938893      0.09000000
     -1.47031695     11.27161056      4.33381260      0.09000000
     -2.22726934     13.13285708      5.18517645     -0.28000000
     -3.27917595     12.79010567      5.26393908      0.09000000
     -2.10981430     13.66975710      4.22102693      0.09000000
     -1.95445491     14.09560806      6.32701404      0.62000000
     -1.84775650     15.32363281      6.07058117     -0.76000000
     -1.78799072     13.62067630      7.48571809     -0.76000000
      1.00322455     11.16990061      5.94239337      0.51000000
      1.36874357     11.27458581      7.11302033     -0.51000000
      1.29216187     10.07365895      5.22091371     -0.47000000
      0.95992393      9.99217133      4.27799724      0.31000000
      2.07579026      8.96394498      5.72707720      0.07000000
      1.68596231      8.73012608      6.70953070      0.09000000
      1.87859395      7.67718542      4.88488759     -0.18000000
      2.72587408      6.97151672      5.04747395      0.09000000
      1.90804552      7.96471025      3.81119578      0.09000000
      0.56874993      6.87287551      5.16909559     -0.18000000
      0.81325965      6.09458254      5.92676810      0.09000000
      0.24328267      6.34107534      4.25119292      0.09000000
     -0.63094055      7.63805539      5.75445406      0.55000000
     -0.95989760      7.51033488      6.93774135     -0.55000000
     -1.33733667      8.42180898      4.91560772     -0.62000000
     -0.97984411      8.58541535      3.99585743      0.32000000
     -2.16699880      8.86936950      5.26025742      0.30000000
      3.53868399      9.29504193      5.99399964      0.51000000
      4.08549099      8.90685362      7.02597605     -0.51000000
      4.19585523     10.07630306      5.10663598     -0.47000000
      3.76105968     10.34343626      4.23962181      0.31000000
      5.52971313     10.62605047      5.33877078      0.07000000
      6.19706273      9.80393161      5.55667948      0.09000000
      6.06897543     11.36797819      4.10740504     -0.09000000
      5.27485763     12.05855427      3.73636357      0.09000000
      7.32088064     12.21661881      4.44311268     -0.27000000
      7.73010206     12.68304989      3.52296393      0.09000000
      8.11398564     11.58091204      4.88966676      0.09000000
      7.09067130     13.04766589      5.14174301      0.09000000
      6.38530392     10.35466934      2.97994673     -0.18000000
      5.55708904      9.61666511      2.91033960      0.09000000
      7.30918600      9.79741092      3.25121908      0.09000000
      6.55269107     11.00009834      1.59932869     -0.27000000
      7.39089816     11.72752357      1.59806265      0.09000000
      5.62502951     11.53837590      1.30842433      0.09000000
      6.76595805     10.22334364      0.83648569      0.09000000
      5.55348262     11.51865221      6.56490343      0.51000000
      6.40554407     11.37550435      7.43758012     -0.51000000
      4.54788023     12.40862776      6.71037003     -0.47000000
      3.85351731     12.50697646      5.99477981      0.31000000
      4.38256136     13.24267601      7.88231749      0.07000000
      5.29562903     13.80809973      8.01155824      0.09000000
      3.22699972     14.24945588      7.67817417     -0.18000000
      2.32134892     13.67557235      7.38649791      0.09000000
      3.49700229     14.90673180      6.82054280      0.09000000
      2.90173615     15.13317560      8.89672887     -0.18000000
      3.84382555     15.60495645      9.26036801      0.09000000
      2.50258253     14.51670639      9.73216159      0.09000000
      1.89637452     16.25242070      8.56669381     -0.18000000
      2.35723125     16.87667173      7.76970448      0.09000000
      1.75879175     16.89473238      9.46517716      0.09000000
      0.53535099     15.74019558      8.07856152      0.21000000
      0.00748520     15.19328915      8.88792858      0.05000000
      0.67008468     15.05872879      7.21078674      0.05000000
     -0.33949783     16.83415117      7.62165938     -0.30000000
     -1.03966443     16.40145460      6.95042083      0.33000000
      0.23606338     17.57262403      7.11623239      0.33000000
     -0.83666195     17.28979606      8.39990303      0.33000000
      4.19704311     12.44514916      9.16132954      0.51000000
      4.76077653     12.76152042     10.19807041     -0.51000000
      3.44982453     11.33146415      9.12426010     -0.47000000
      2.99300672     11.07005647      8.27359878      0.31000000
      3.12628924     10.55989895     10.30914186      0.07000000
      2.84682956     11.27308742     11.06469135      0.09000000
      1.91402927      9.64671796      9.99247168     -0.18000000
      2.21170182      8.89916707      9.22651839      0.09000000
      1.13727622     10.28345717      9.51455912      0.09000000
      1.24269982      8.91589683     11.17964635     -0.18000000
      1.86758156      8.04061637     11.46810645      0.09000000
      0.26948049      8.52043767     10.81461417      0.09000000
      0.96950020      9.73314782     12.45441736      0.20000000
      1.92742046      9.82729124     13.01829831      0.09000000
      0.22316276      9.21603989     13.09905393      0.09000000
      0.43013157     11.07658454     12.05795136     -0.70000000
     -0.00159516     11.16920510     11.16249628      0.44000000
      0.94660478     12.20964041     12.52292954      0.64000000
      1.59273823     12.27164837     13.66342754     -0.80000000
      1.71485176     11.45839476     14.19896508      0.46000000
      2.24787266     13.04686361     13.82299599      0.46000000
      0.93754603     13.27352801     11.75628260     -0.80000000
      0.62787440     13.15611530     10.80750511      0.46000000
      1.68775515     13.93210137     11.98327550      0.46000000
      4.30144209      9.79854463     10.92305892      0.51000000
      4.22297417      9.31428978     12.05097553     -0.51000000
      5.45058065      9.72075179     10.22215263     -0.47000000
      5.49208370     10.06122437      9.28356141      0.31000000
      6.69357923      9.23841222     10.80767383      0.07000000
      6.51415802      8.90787049     11.82031790      0.09000000
      7.26119224      8.03057138     10.05582891     -0.09000000
      8.18988815      7.68941399     10.56745751      0.09000000
      6.24616096      6.87057940     10.11738468     -0.27000000
      6.68254891      5.94987324      9.67594132      0.09000000
      5.33144625      7.12620265      9.54433982      0.09000000
      5.94902450      6.65595912     11.16417876      0.09000000
      7.60704766      8.35758295      8.59226425     -0.27000000
      8.41078997      9.11659083      8.52671954      0.09000000
      6.71684244      8.72502163      8.03903593      0.09000000
      7.96865132      7.43726900      8.08831508      0.09000000
      7.73064287     10.35904545     10.93707318      0.51000000
      8.90443206     10.10053020     11.21536746     -0.51000000
      7.32364010     11.63914261     10.76133545     -0.47000000
      6.35979861     11.83232724     10.56875503      0.31000000
      8.23995771     12.77447182     10.72116466      0.07000000
      9.18309758     12.50470151     11.17427641      0.09000000
      8.45496454     13.18312687      9.23384241     -0.18000000
      8.97554973     14.16597925      9.16177939      0.09000000
      7.45741877     13.30298403      8.75577096      0.09000000
      9.28105952     12.18398783      8.40665507     -0.18000000
      9.20273291     12.47258951      7.33330547      0.09000000
      8.85099022     11.16739598      8.49564422      0.09000000
     10.75489194     12.18568292      8.83027159     -0.18000000
     10.83054455     11.89475918      9.89965319      0.09000000
     11.09771799     13.23905682      8.73964141      0.09000000
     11.64868657     11.27382280      7.98835814      0.21000000
     11.47266219     11.46598872      6.90636272      0.05000000
     11.43096756     10.20979812      8.21082632      0.05000000
     13.07550690     11.52778196      8.26441950     -0.30000000
     13.21343010     12.52705999      8.56440009      0.33000000
     13.61422977     11.33943453      7.38347147      0.33000000
     13.44502004     10.91825433      9.02374858      0.33000000
      7.80545584     14.05241380     11.44167969      0.51000000
      8.66434837     14.78727374     11.92620107     -0.51000000
      6.48781512     14.35156211     11.49210109     -0.47000000
      5.82397960     13.68486275     11.13946987      0.31000000
      5.82664401     15.56039079     11.97352834      0.07000000
      4.98140234     15.65373108     11.30754001      0.09000000
      5.22620638     15.38493803     13.39559967     -0.28000000
      4.93456699     16.36326796     13.83197508      0.09000000
      5.96207686     14.90260008     14.06813861      0.09000000
      3.95740016     14.55214154     13.34738708      0.62000000
      3.19018007     14.63938222     12.35062488     -0.76000000
      3.64266945     13.87465636     14.35695275     -0.76000000
      6.50360310     16.90456253     11.69894528      0.51000000
      6.51099286     17.83539705     12.50121594     -0.51000000
      7.03512694     17.05614209     10.47458070     -0.47000000
      7.10562098     16.27276095      9.86647918      0.31000000
      7.52037659     18.31783522      9.95869428      0.07000000
      7.11144267     19.12911515     10.54520911      0.09000000
      9.07517132     18.42942978      9.97297261      0.05000000
      9.39924690     18.36805329     11.03774711      0.09000000
      9.40027700     19.41717219      9.57713879      0.09000000
      9.72772073     17.37933366      9.25048731     -0.66000000
      9.57174089     17.54130910      8.30153222      0.43000000
      6.99643297     18.47384023      8.54945023      0.51000000
      7.18440857     17.59338811      7.71336354     -0.51000000
      6.30076636     19.58904455      8.24322175     -0.47000000
      6.05789092     20.25112790      8.94437001      0.31000000
      5.86611200     19.89267916      6.88865226      0.07000000
      5.79213049     18.97353288      6.32085601      0.09000000
      4.45938658     20.54893135      6.84554543     -0.18000000
      4.27884767     20.90809759      5.80788175      0.09000000
      4.41356891     21.44150238      7.50430757      0.09000000
      3.33625629     19.54556770      7.24484610     -0.28000000
      3.06321782     19.68308384      8.30997584      0.09000000
      3.73222104     18.51417011      7.12375040      0.09000000
      2.04981147     19.58886390      6.41458483      0.62000000
      1.16063571     18.74202916      6.69323224     -0.76000000
      1.95157290     20.37330813      5.44061537     -0.76000000
      6.89912818     20.73478973      6.16222935      0.51000000
      7.93565542     20.20685468      5.74380298     -0.51000000
      8.01173364     19.49179636      6.14342883     -0.47000000
      7.59851292     18.78733778      6.69801908      0.31000000
      9.60828947     18.69795449      5.59419846      0.07000000
     10.29198636     19.06560948      6.34338044      0.09000000
      9.70500577     17.00452401      5.63737812     -0.09000000
      8.96739613     16.64210395      4.90242943      0.09000000
     11.00898106     16.23568734      5.16220988     -0.27000000
     11.02774906     15.16778048      5.45460770      0.09000000
     11.91694746     16.67793999      5.61792189      0.09000000
     11.09327778     16.15009430      4.05900910      0.09000000
      9.57336865     16.08620614      6.86719161     -0.27000000
      9.42491385     15.03737242      6.51754418      0.09000000
      8.71802197     16.18163129      7.51949636      0.09000000
     10.51379460     16.07860054      7.46033042      0.09000000
     10.69876628     18.53688334      4.12570941      0.51000000
      9.91906195     18.49033686      3.19506896     -0.51000000
     12.20093937     18.29955399      3.47156539     -0.29000000
     13.47818108     18.43436992      4.17452696      0.00000000
     13.80330909     17.43588975      4.53960932      0.09000000
     13.40177156     19.15247308      5.02150833      0.09000000
     12.36413676     18.48245793      2.02495287      0.02000000
     12.04806651     19.49355897      1.80478619      0.09000000
     13.87518570     18.30538766      1.83744602     -0.18000000
     14.25267010     18.78968058      0.91722508      0.09000000
     14.14754547     17.22613026      1.82312563      0.09000000
     14.44207734     18.93803687      3.10827686     -0.18000000
     15.49146834     18.65482434      3.31594993      0.09000000
     14.36728662     20.04730997      3.03692585      0.09000000
     11.54842585     17.58018590      1.10190207      0.51000000
     11.67056193     16.35584752      1.16804598     -0.51000000
     10.71522173     18.15528365      0.21755796     -0.47000000
     10.61264991     19.15640484      0.19659232      0.31000000
      9.84816383     17.40028356     -0.66427898      0.07000000
     10.33391692     16.46411866     -0.89466430      0.09000000
      8.46338720     17.09164425     -0.02344434     -0.18000000
      7.79725987     16.64677336     -0.79426246      0.09000000
      8.00476398     18.04435482      0.32472658      0.09000000
      8.55789069     16.11154315      1.16437515     -0.14000000
      9.15751458     16.58551385      1.96460661      0.09000000
      9.14473315     15.23645832      0.83429231      0.09000000
      6.99655407     15.56854715      1.90826055     -0.09000000
      6.28949676     14.64884665      0.52121716     -0.22000000
      6.05610378     15.32468501     -0.32800142      0.09000000
      5.34631951     14.14757924      0.82594051      0.09000000
      6.99292193     13.86754960      0.16539069      0.09000000
      9.65700078     18.10617330     -1.99619103      0.51000000
      9.57534747     19.33067059     -2.07101623     -0.51000000
      9.59781429     17.33403086     -3.09832366     -0.47000000
      9.70609945     16.34133873     -3.01933374      0.31000000
      9.41885543     17.86415149     -4.44401220      0.07000000
      9.03333389     18.87476658     -4.39411273      0.09000000
     10.73306112     17.88125006     -5.23207390     -0.09000000
     11.21509913     16.87997526     -5.15822828      0.09000000
     10.52018131     18.22616632     -6.72182019     -0.27000000
      9.97052573     19.18666311     -6.82265730      0.09000000
      9.95033250     17.43532515     -7.25291204      0.09000000
     11.50156080     18.33034951     -7.23088316      0.09000000
     11.68216774     18.91373753     -4.59719436     -0.27000000
     11.19999288     19.91347843     -4.55264495      0.09000000
     12.60958223     18.99836080     -5.19593032      0.09000000
     11.96358505     18.62067138     -3.56456406      0.09000000
      8.36754012     17.03628880     -5.16497296      0.51000000
      8.38968719     15.80463542     -5.11634295     -0.51000000
      7.40040568     17.68943859     -5.84687652     -0.47000000
      7.39330522     18.69530592     -5.89614719      0.31000000
      6.37292991     17.01318282     -6.61857285      0.07000000
      6.24176608     16.01604832     -6.22426879      0.09000000
      5.01536749     17.76270120     -6.53054671     -0.18000000
      5.12399854     18.76293518     -7.00595758      0.09000000
      4.78388748     17.94035433     -5.45735524      0.09000000
      3.81737090     17.01881481     -7.16801204     -0.09000000
      4.08420942     16.74094073     -8.21404209      0.09000000
      3.47813027     15.73765967     -6.39644785     -0.27000000
      3.29204076     15.98158123     -5.32920009      0.09000000
      4.30478274     15.00316122     -6.45467222      0.09000000
      2.56353143     15.26589667     -6.81365268      0.09000000
      2.56662405     17.90516457     -7.24377121     -0.27000000
      2.77575574     18.83263609     -7.81888383      0.09000000
      2.22675015     18.19087792     -6.22582720      0.09000000
      1.73385305     17.36865918     -7.74567153      0.09000000
      6.79084496     16.87504809     -8.07826707      0.51000000
      7.22530996     17.82976527     -8.71978693     -0.51000000
      6.67090092     15.66328017     -8.64674547     -0.47000000
      6.34217241     14.87802004     -8.10981076      0.31000000
      7.07703743     15.35661293    -10.00440566      0.07000000
      7.43964845     16.24926637    -10.48882796      0.09000000
      8.20241572     14.32620508    -10.03735454     -0.09000000
      7.89006369     13.41671241     -9.47603545      0.09000000
      8.55997697     13.92980935    -11.48310038     -0.27000000
      7.73504966     13.37877502    -11.97883444      0.09000000
      9.45696074     13.27595736    -11.49610912      0.09000000
      8.78439837     14.83430347    -12.08660471      0.09000000
      9.43737299     14.92690970     -9.34439807     -0.27000000
      9.23902934     15.11928531     -8.26863133      0.09000000
      9.72615389     15.88423655     -9.82684675      0.09000000
     10.29080598     14.22108194     -9.42017067      0.09000000
      5.89175436     14.85661189    -10.81110628      0.51000000
      5.30387689     13.81395094    -10.52513753     -0.51000000
      5.52230396     15.59730492    -11.87408950     -0.47000000
      6.05087354     16.42965865    -12.08114263      0.31000000
      4.52766449     15.18657132    -12.85719461     -0.02000000
      4.05692804     16.07882664    -13.24146946      0.09000000
      3.82579050     14.48931908    -12.41920658      0.09000000
      5.20625503     14.51395450    -14.00995146      0.51000000
      5.66916428     15.16797667    -14.93930462     -0.51000000
      5.31076977     13.17819967    -13.98426894     -0.47000000
      4.87656728     12.64620824    -13.24928618      0.31000000
      6.06425217     12.43938035    -14.97288412      0.07000000
      6.82840884     13.09723215    -15.36350020      0.09000000
      6.77031702     11.22049351    -14.30739893     -0.18000000
      6.01587604     10.47658283    -13.97943357      0.09000000
      7.30944999     11.58815869    -13.40892703      0.09000000
      7.81620667     10.58796400    -15.22542665      0.55000000
      8.54188415     11.29234180    -15.93671025     -0.55000000
      7.84146198      9.24046585    -15.28387898     -0.62000000
      8.43994586      8.79964730    -15.95155083      0.32000000
      7.16560467      8.70978499    -14.76612476      0.30000000
      5.20101305     12.02633055    -16.16528233      0.51000000
      3.97335203     12.00996736    -16.10908086     -0.51000000
      5.86839064     11.68817776    -17.28446864     -0.47000000
      6.86391996     11.78271001    -17.25927469      0.31000000
      5.31498186     11.10203299    -18.48970330      0.07000000
      6.15302092     10.64380042    -18.98742565      0.09000000
      4.25122783      9.99821843    -18.27996359     -0.18000000
      4.07116120      9.53452722    -19.27744940      0.09000000
      3.28544803     10.43679517    -17.94290341      0.09000000
      4.65457639      8.87189659    -17.32286686     -0.18000000
      4.48186902      9.19511819    -16.27102690      0.09000000
      5.73599238      8.64560790    -17.42442167      0.09000000
      3.83418563      7.61713842    -17.63871359      0.00000000
      4.07422947      7.32057757    -18.68174693      0.00000000
      2.75561445      7.89385999    -17.60804023      0.00000000
      4.79963262     12.12999360    -19.46953546      0.51000000
      3.95274261     11.84892824    -20.31664197     -0.51000000
      5.33190611     13.36060376    -19.41285304     -0.47000000
      6.02218762     13.57768994    -18.71826043      0.31000000
      4.83458963     14.48178906    -20.18811160      0.07000000
      3.76101548     14.51051519    -20.06288061      0.09000000
      5.39060805     15.80752831    -19.61861010     -0.11000000
      5.04807993     16.65812633    -20.24692596      0.09000000
      6.49844859     15.78066457    -19.64631237      0.09000000
      4.83123497     16.10548284    -17.91113135     -0.23000000
      5.66701776     15.26541449    -17.30678150      0.16000000
      5.05248455     14.39011510    -21.69898210      0.51000000
      4.60414944     15.25185283    -22.45438547     -0.51000000
      5.69702471     13.31741290    -22.19630042     -0.47000000
      6.06114748     12.61334281    -21.58372730      0.31000000
      5.80775158     12.98719043    -23.60016878      0.07000000
      5.98364818     13.89721521    -24.15920065      0.09000000
      7.01897438     12.02586465    -23.79460840     -0.28000000
      7.93807447     12.53171997    -23.42998868      0.09000000
      7.15956473     11.80520218    -24.87301470      0.09000000
      6.86652774     10.72190856    -23.03500723      0.62000000
      6.65292111      9.66245156    -23.68518698     -0.76000000
      6.93283819     10.74517669    -21.77830991     -0.76000000
      4.53483958     12.33995843    -24.16752315      0.51000000
      4.35891552     12.24838109    -25.38459120     -0.51000000
      3.63282225     11.81973775    -23.31022211     -0.47000000
      3.78991856     11.87228427    -22.31972816      0.31000000
      2.43100043     11.10958336    -23.72298835      0.07000000
      2.78939004     10.33486641    -24.37915769      0.09000000
      1.74050029     10.42964427    -22.51501043     -0.18000000
      0.72592602     10.06613300    -22.78604535      0.09000000
      1.61327381     11.18849786    -21.71014940      0.09000000
      2.51303050      9.21877089    -21.94582984     -0.09000000
      3.54466412      9.54891183    -21.67487462      0.09000000
      1.82492168      8.72044920    -20.67013022     -0.27000000
      1.78988761      9.52767693    -19.90723191      0.09000000
      2.36925121      7.85184701    -20.24511039      0.09000000
      0.78506916      8.40590731    -20.89451997      0.09000000
      2.62399815      8.05986063    -22.95137789     -0.27000000
      3.12313092      7.18844919    -22.47661066      0.09000000
      3.21827718      8.34850950    -23.84198978      0.09000000
      1.61392173      7.73683378    -23.28110702      0.09000000
      1.41776610     11.92859660    -24.53779916      0.51000000
      1.32585598     13.14590612    -24.35309424     -0.51000000
      0.65493173     11.33109094    -25.46291637     -0.29000000
      0.73675753      9.91214957    -25.83137145      0.00000000
      0.64218952      9.24940240    -24.94285570      0.09000000
      1.70825158      9.73083314    -26.34146656      0.09000000
     -0.28093155     12.05876309    -26.31545617      0.02000000
      0.19243442     12.95533498    -26.69082543      0.09000000
     -0.62371121     11.06099368    -27.43704367     -0.18000000
      0.10918275     11.19086569    -28.26335428      0.09000000
     -1.64342746     11.19158633    -27.85428648      0.09000000
     -0.41993472      9.68064507    -26.80463444     -0.18000000
     -1.33272977      9.38590267    -26.24224825      0.09000000
     -0.19139510      8.89862720    -27.55753559      0.09000000
     -1.52044594     12.50280502    -25.56626702      0.51000000
     -2.04823386     13.56694346    -25.88030668     -0.51000000
     -2.03121316     11.70046215    -24.61304037     -0.47000000
     -1.59216928     10.83220603    -24.38605086      0.31000000
     -3.22213709     12.05204596    -23.85848610      0.07000000
     -3.65118169     12.95878364    -24.24971872      0.09000000
     -4.33258924     10.97404245    -23.93053398      0.05000000
     -4.04373699     10.05522370    -23.37694077      0.09000000
     -4.46047856     10.70270691    -25.00318353      0.09000000
     -5.58597229     11.45509366    -23.43756442     -0.66000000
     -6.22573950     10.73612135    -23.61161614      0.43000000
     -2.82438474     12.30564908    -22.42158676      0.51000000
     -2.32354340     11.41776650    -21.72624518     -0.51000000
     -3.01290249     13.55898147    -21.97976734     -0.47000000
     -3.35594561     14.25896925    -22.61584556      0.31000000
     -2.72670252     14.06267708    -20.65937158      0.07000000
     -2.24401373     13.29785025    -20.06667235      0.09000000
     -1.80397278     15.30764854    -20.76004495     -0.18000000
     -2.22418942     15.99926312    -21.52767238      0.09000000
     -0.81590239     14.96325673    -21.13765779      0.09000000
     -1.61671834     16.09393237    -19.44733748     -0.18000000
     -1.40994287     15.36595548    -18.63700319      0.09000000
     -2.56653095     16.61994839    -19.19574349      0.09000000
     -0.47789282     17.11788941    -19.49687404      0.20000000
     -0.68201027     17.90774039    -20.25116011      0.09000000
      0.48704088     16.60976983    -19.72908941      0.09000000
     -0.41520570     17.74221901    -18.14245903     -0.70000000
     -1.18748695     17.64814192    -17.50256398      0.44000000
      0.59408325     18.46520205    -17.68339644      0.64000000
      1.66258209     18.76470566    -18.38426393     -0.80000000
      1.69455345     18.55818903    -19.36866177      0.46000000
      2.36528038     19.35242932    -17.97128054      0.46000000
      0.51064455     18.90195756    -16.44465004     -0.80000000
      1.26020948     19.50104662    -16.11228316      0.46000000
     -0.33260439     18.73544800    -15.93991742      0.46000000
     -4.03016940     14.42018174    -19.97203871      0.51000000
     -4.95712190     14.92108391    -20.60365766     -0.51000000
     -4.15912370     14.13518860    -18.66325667     -0.47000000
     -3.42308693     13.69054209    -18.14912644      0.31000000
     -5.38210467     14.41252503    -17.91652636      0.07000000
     -6.06313884     14.99385009    -18.51925377      0.09000000
     -6.11433848     13.15190851    -17.46254646      0.14000000
     -6.99782035     13.41480989    -16.82834006      0.09000000
     -5.25647794     12.26108130    -16.75894963     -0.66000000
     -5.84544733     11.56007803    -16.42104727      0.43000000
     -6.62475640     12.39498967    -18.69441168     -0.27000000
     -7.23574488     11.52428279    -18.38107043      0.09000000
     -5.78232823     12.03239118    -19.32017511      0.09000000
     -7.26048353     13.06369037    -19.31181706      0.09000000
     -5.12933591     15.23881814    -16.67493043      0.51000000
     -6.04751000     15.87578424    -16.16331646     -0.51000000
     -3.88535255     15.28837230    -16.15997258     -0.47000000
     -3.14815898     14.73556327    -16.54622498      0.31000000
     -3.58976314     16.03982456    -14.95167124      0.07000000
     -4.49345446     16.11795420    -14.36391016      0.09000000
     -2.55816729     15.37185181    -14.04724675     -0.09000000
     -1.56343211     15.36037108    -14.54546146      0.09000000
     -2.46915159     16.15089217    -12.71580834     -0.27000000
     -1.85659223     15.59903225    -11.97512219      0.09000000
     -3.48125494     16.28735583    -12.27682841      0.09000000
     -2.01440602     17.15383013    -12.85615070      0.09000000
     -2.99327220     13.92026394    -13.76810374     -0.27000000
     -4.00627661     13.91951373    -13.31663659      0.09000000
     -2.29003930     13.43162780    -13.06073199      0.09000000
     -3.02442391     13.31174545    -14.69528027      0.09000000
     -3.14764496     17.45274737    -15.29177897      0.51000000
     -2.16732574     17.67713570    -16.00807085     -0.51000000
     -3.88576708     18.44159924    -14.76817945     -0.47000000
     -4.67753483     18.19995211    -14.19034008      0.31000000
     -3.63977854     19.86167788    -14.86042423      0.07000000
     -3.60606453     20.11259732    -15.91186710      0.09000000
     -4.86549543     20.56435881    -14.21888853     -0.28000000
     -4.91147650     20.22968934    -13.16590167      0.09000000
     -5.79476082     20.23272599    -14.72549707      0.09000000
     -4.85104117     22.08110409    -14.23540243      0.62000000
     -4.25928652     22.66353604    -15.17836829     -0.76000000
     -5.49419890     22.67090508    -13.32772872     -0.76000000
     -2.29499700     20.29902717    -14.25188924      0.51000000
     -1.76840688     19.70787876    -13.30904607     -0.51000000
     -1.68013127     21.34675696    -14.82362554     -0.47000000
     -2.16514584     21.81841644    -15.56801591      0.31000000
     -0.40492285     21.90211822    -14.39485878      0.07000000
      0.23564042     21.08872696    -14.08222928      0.09000000
      0.26373062     22.66088531    -15.54122526      0.14000000
      0.14746547     22.04374557    -16.46674833      0.09000000
      1.65485348     22.84788597    -15.31357405     -0.66000000
      2.05034390     21.94431479    -15.34916206      0.43000000
     -0.36669514     24.03967635    -15.80130090     -0.27000000
     -0.14383570     24.75364062    -14.98199771      0.09000000
     -1.46821592     23.95569884    -15.91759207      0.09000000
      0.04629970     24.46680637    -16.74029702      0.09000000
     -0.59283894     22.82185161    -13.20535694      0.51000000
     -0.08538453     22.57680675    -12.10439672     -0.51000000
     -3.68580787     22.06683084    -11.28260155     -0.47000000
     -4.40134518     22.30335572    -11.96831070      0.31000000
     -4.06061050     21.36001094    -10.08672019      0.07000000
     -4.50712357     22.08179192     -9.41986257      0.09000000
     -5.03475770     20.16690082    -10.32906406     -0.18000000
     -5.16020938     19.63691926     -9.35585454      0.09000000
     -4.58048480     19.44526114    -11.04308740      0.09000000
     -6.46611593     20.52755635    -10.80597616     -0.18000000
     -7.16475787     19.70415813    -10.54903539      0.09000000
     -6.49597938     20.64427700    -11.90727375      0.09000000
     -6.98373738     21.81257429    -10.16515851      0.55000000
     -7.34463629     21.81927111     -8.98342179     -0.55000000
     -6.99496263     22.92260610    -10.93539002     -0.62000000
     -7.31574034     23.77239817    -10.53711021      0.32000000
     -6.57544962     22.88579827    -11.85712142      0.30000000
     -2.82011284     20.87457145     -9.38501488      0.51000000
     -2.73075205     20.90829089     -8.15838776     -0.51000000
     -1.81297624     20.40886562    -10.14847175     -0.47000000
     -1.91334290     20.41942386    -11.14529280      0.31000000
     -0.57559168     19.87712064     -9.61825035      0.07000000
     -0.83190477     19.08184857     -8.93973635      0.09000000
      0.25343042     19.28759481    -10.76650507     -0.27000000
      1.18072577     18.81400908    -10.38224079      0.09000000
      0.52453981     20.07701304    -11.49968454      0.09000000
     -0.34302948     18.51704111    -11.30137193      0.09000000
      0.24642694     20.86785924     -8.80466482      0.51000000
      0.72636016     20.55915939     -7.71418863     -0.51000000
      0.37764092     22.11710005     -9.28581034     -0.47000000
      0.03929906     22.32462973    -10.21013840      0.31000000
      1.03965586     23.17350718     -8.54783221      0.07000000
      1.94142948     22.76417128     -8.11732432      0.09000000
      1.42834104     24.34829954     -9.48107373     -0.18000000
      0.50960995     24.74238274     -9.97127461      0.09000000
      2.06247058     23.93118677    -10.29603056      0.09000000
      2.18939720     25.52818324     -8.81279887     -0.18000000
      1.53557554     26.05745901     -8.08907031      0.09000000
      2.47135436     26.25909621     -9.60210148      0.09000000
      3.48724346     25.11100627     -8.10648889      0.55000000
      4.56304625     25.14279936     -8.70686477     -0.55000000
      3.41474421     24.72690949     -6.81479726     -0.62000000
      4.25939464     24.48715234     -6.33776536      0.32000000
      2.51684702     24.66722149     -6.37302503      0.30000000
      0.17639530     23.68569990     -7.40397668      0.51000000
      0.69416279     24.05284082     -6.34465648     -0.51000000
     -1.79612594     21.48776234     -5.56063863     -0.47000000
     -2.14807984     21.15403412     -6.44711204      0.31000000
     -1.47188470     20.53704453     -4.52915753      0.07000000
     -2.18913420     20.68391719     -3.73631815      0.09000000
     -1.52777784     19.07520156     -5.04771845     -0.18000000
     -0.77576199     18.95385893     -5.85754184      0.09000000
     -2.53097749     18.91327415     -5.49680101      0.09000000
     -1.30266811     17.98611278     -3.97148574     -0.09000000
     -0.33214227     18.18817515     -3.45817105      0.09000000
     -2.41518327     18.00065486     -2.91050417     -0.27000000
     -2.41882990     18.96446891     -2.35820758      0.09000000
     -2.25959835     17.18662555     -2.17151702      0.09000000
     -3.40847590     17.85827384     -3.38595898      0.09000000
     -1.20045914     16.58758766     -4.59997572     -0.27000000
     -0.36217543     16.54609706     -5.32688977      0.09000000
     -2.14213855     16.33035240     -5.13060523      0.09000000
     -1.02266310     15.82461448     -3.81347526      0.09000000
     -0.11107376     20.86645984     -3.95771614      0.51000000
      0.06788507     20.97204686     -2.74701917     -0.51000000
      0.90408793     21.04791926     -4.82352410     -0.47000000
      0.73540220     20.95160689     -5.80790076      0.31000000
      2.24618551     21.40243913     -4.41812333      0.07000000
      2.54418264     20.75266686     -3.60596338      0.09000000
      3.20591290     21.22157724     -5.60774298     -0.27000000
      3.20440424     20.16498464     -5.93508157      0.09000000
      4.24756239     21.48857959     -5.33709319      0.09000000
      2.89269798     21.84841886     -6.46625486      0.09000000
      2.34074001     22.83012465     -3.90790421      0.51000000
      2.89597809     23.07596177     -2.83534431     -0.51000000
      0.47897675     22.53151627     -0.34737445     -0.47000000
      0.29163972     21.94467583     -1.14801325      0.31000000
      1.62301570     22.18760485      0.45607258      0.07000000
      1.30486909     22.20813428      1.48766828      0.09000000
      2.20569396     20.79580873      0.07913439     -0.18000000
      3.09510869     20.56070681      0.70227018      0.09000000
      2.50771285     20.80495051     -0.99151919      0.09000000
      1.20430122     19.68490411      0.29613550      0.00000000
      0.49656890     19.57164688      1.50730456     -0.11500000
      0.64674909     20.29981505      2.29087897      0.11500000
     -0.39174884     18.50819387      1.72290323     -0.11500000
     -0.91633955     18.43204536      2.66402301      0.11500000
     -0.57055580     17.53679804      0.73322143      0.11000000
     -1.39504941     16.42264181      0.97845661     -0.54000000
     -1.64047304     16.44530131      1.92637421      0.43000000
      1.00744032     18.70235550     -0.69156502     -0.11500000
      1.54359432     18.77638931     -1.62598679      0.11500000
      0.12249650     17.63605005     -0.47684892     -0.11500000
     -0.01150968     16.87968996     -1.23465267      0.11500000
      2.68536144     23.25380498      0.32990029      0.51000000
      3.13067908     23.81531409      1.33483115     -0.51000000
      3.94196468     22.92112346     -0.77064551     -0.47000000
      3.41524195     22.47180620     -1.48952450      0.31000000
      5.60280190     22.87316208     -1.63869241      0.07000000
      6.15637037     23.61494099     -1.08309408      0.09000000
      6.17259399     21.49734906     -1.28028395     -0.09000000
      7.23507486     21.38740031     -1.61223985      0.09000000
      6.25868444     21.34611514      0.23531442     -0.27000000
      6.85628062     22.17015774      0.68088211      0.09000000
      6.75208085     20.38267837      0.48750485      0.09000000
      5.25512009     21.34899546      0.70714417      0.09000000
      5.34040583     20.37126020     -1.94256470     -0.18000000
      4.79726919     20.78804798     -2.82028160      0.09000000
      4.57868160     20.01450535     -1.21733234      0.09000000
      6.19182276     19.19032613     -2.41903711     -0.27000000
      6.94063634     19.53149585     -3.16738184      0.09000000
      5.55624653     18.40970160     -2.88754383      0.09000000
      6.73488572     18.74162590     -1.56175107      0.09000000
      6.57993020     22.86632569     -3.44276056      0.51000000
      5.71918495     23.10907029     -4.29108760     -0.51000000
      8.12231692     22.68482869     -4.40837987     -0.29000000
      9.38120323     22.69752580     -3.65429444      0.00000000
      9.58634393     21.67454436     -3.26970064      0.09000000
      9.37192554     23.42775086     -2.81280337      0.09000000
      8.36297950     22.69855915     -5.85000017      0.02000000
      8.04388063     23.66981221     -6.20075729      0.09000000
      9.87958459     22.50607685     -5.98264832     -0.18000000
     10.28355070     23.00949394     -6.88548456      0.09000000
     10.13940846     21.42440515     -6.01187451      0.09000000
     10.43148282     23.10084777     -4.68947096     -0.18000000
     11.44257255     22.72734828     -4.42991642      0.09000000
     10.46660251     24.21094530     -4.75847453      0.09000000
      7.60474406     21.67379263     -6.67891205      0.51000000
      7.41011062     20.53824511     -6.24087355     -0.51000000
      7.20859722     22.05383276     -7.90529294     -0.47000000
      7.35583349     23.00652656     -8.19701646      0.31000000
      6.57388989     21.18115719     -8.86836316      0.07000000
      6.53736064     20.17940105     -8.46549244      0.09000000
      5.11098606     21.64716727     -9.13641623     -0.18000000
      5.13068424     22.73193581     -9.37799931      0.09000000
      4.50513502     21.50916951     -8.21727632      0.09000000
      4.42155797     20.91648647    -10.26190516      0.00000000
      4.40404175     19.51154625    -10.30231984     -0.11500000
      4.87442007     18.94471315     -9.51357821      0.11500000
      3.80758438     18.83835621    -11.37445983     -0.11500000
      3.82054710     17.76106888    -11.40910599      0.11500000
      3.18497491     19.56425979    -12.39575186     -0.11500000
      2.70602484     19.05228012    -13.21803316      0.11500000
      3.79516302     21.63371328    -11.29467300     -0.11500000
      3.80221307     22.71379144    -11.28152301      0.11500000
      3.17491275     20.96303268    -12.35375647     -0.11500000
      2.69514729     21.52525315    -13.14207787      0.11500000
      7.41432611     21.10339646    -10.14222184      0.51000000
      7.82042174     22.11992537    -10.71142629     -0.51000000
      7.71361363     19.87424849    -10.60605869     -0.47000000
      7.42551963     19.06646550    -10.08236212      0.31000000
      8.53552637     19.61571485    -11.77572069      0.07000000
      8.77160825     20.54583743    -12.27381720      0.09000000
      9.83991670     18.87841432    -11.42456148     -0.09000000
      9.60886712     17.80733576    -11.20143898      0.09000000
     10.79443269     18.92770929    -12.64033187     -0.27000000
     11.01825130     19.97833399    -12.92141559      0.09000000
     10.34869201     18.42648529    -13.52258853      0.09000000
     11.75240049     18.41981410    -12.40209737      0.09000000
     10.52398095     19.41322998    -10.13808228     -0.18000000
     11.35058774     18.72117670     -9.87623014      0.09000000
      9.81118336     19.36890140     -9.28565916      0.09000000
     11.08914248     20.82924361    -10.25690393     -0.27000000
     11.92353378     20.87173848    -10.98786433      0.09000000
     11.46704629     21.17838917     -9.27414401      0.09000000
     10.29752756     21.52967822    -10.58421910      0.09000000
      7.75514916     18.74463232    -12.75390775      0.51000000
      7.37905843     17.61745153    -12.44010699     -0.51000000
      7.50762712     19.21290816    -13.98988380     -0.47000000
      7.66728301     20.18003806    -14.21565078      0.31000000
      6.98325992     18.36790639    -15.05218823      0.07000000
      6.34834100     17.60627192    -14.62010109      0.09000000
      6.10572903     19.17906554    -16.03660319     -0.18000000
      5.85506709     18.54786120    -16.91699700      0.09000000
      6.66043422     20.06950306    -16.40420022      0.09000000
      4.78684337     19.61739411    -15.35541213     -0.28000000
      5.00063893     20.37671527    -14.57328490      0.09000000
      4.33476046     18.72882023    -14.86377396      0.09000000
      3.73562238     20.18499534    -16.28314196      0.62000000
      3.96047650     20.32194601    -17.51410396     -0.76000000
      2.61617551     20.48754952    -15.79598832     -0.76000000
      8.10611839     17.64246524    -15.78162022      0.51000000
      9.07556321     18.26033528    -16.22439698     -0.51000000
      8.04343355     16.30130978    -15.90939267     -0.47000000
      7.24686426     15.79606817    -15.55593668      0.31000000
      9.16289764     15.50687889    -16.41866296      0.07000000
      9.85797947     16.16394197    -16.91644417      0.09000000
      9.96945305     14.73696058    -15.35224276      0.14000000
     10.87008392     14.26116169    -15.81161209      0.09000000
      9.21968437     13.73115713    -14.67574607     -0.66000000
      9.08201944     12.98875738    -15.28639018      0.43000000
     10.47594135     15.71095044    -14.28210673     -0.27000000
     11.05786755     16.53254259    -14.74669339      0.09000000
     11.12985337     15.17943410    -13.55880035      0.09000000
      9.62662438     16.15154030    -13.71827759      0.09000000
      8.74530683     14.49541779    -17.46238219      0.51000000
      7.59242950     14.08355708    -17.58822109     -0.51000000
      9.73532420     14.02345028    -18.23317546     -0.47000000
     10.63776607     14.46810251    -18.20637261      0.31000000
      9.64430482     12.76105566    -18.93533565      0.07000000
      8.90065197     12.13415022    -18.46154107      0.09000000
      9.29328523     12.89121412    -20.43923625      0.05000000
     10.03196103     13.57502331    -20.91301223      0.09000000
      8.29121029     13.36530646    -20.54157829      0.09000000
      9.30729435     11.62020445    -21.10577035     -0.66000000
      8.37014997     11.36947179    -21.28869468      0.43000000
     10.96875944     12.04368394    -18.81319332      0.51000000
     12.02223787     12.54862197    -19.19989361     -0.51000000
     10.93273076     10.79495232    -18.32253144     -0.47000000
     10.05517174     10.40716563    -18.02264192      0.31000000
     12.06139810      9.89606773    -18.29173278      0.07000000
     12.93494054     10.43386843    -17.96245445      0.09000000
     11.75183233      8.74987182    -17.30947404     -0.27000000
     10.86518585      8.16888108    -17.64232291      0.09000000
     11.52218291      9.16593449    -16.30515125      0.09000000
     12.61694703      8.05957355    -17.21277281      0.09000000
     12.35976030      9.32631049    -19.67386516      0.51000000
     13.43405477      8.78558234    -19.93309600     -0.51000000
     11.39736462      9.45249392    -20.60351596     -0.47000000
     10.56913435      9.97181675    -20.38462959      0.31000000
     11.43632807      8.82558631    -21.90148589      0.07000000
     12.08158201      7.95740086    -21.86799224      0.09000000
     10.00204702      8.36019213    -22.21875078     -0.18000000
      9.30173254      9.22315781    -22.21774070      0.09000000
      9.70062656      7.70882421    -21.36616722      0.09000000
      9.81826587      7.54490711    -23.50615427     -0.18000000
      8.93980001      6.89643694    -23.30218536      0.09000000
     10.68052415      6.86045540    -23.66629980      0.09000000
      9.55847054      8.39862660    -24.76222513     -0.18000000
     10.52878378      8.61327654    -25.26102475      0.09000000
      9.13332715      9.38042232    -24.45325662      0.09000000
      8.60354422      7.77564462    -25.79315598      0.21000000
      9.01039355      6.82187807    -26.19238314      0.05000000
      8.44197918      8.48366204    -26.63459406      0.05000000
      7.30105331      7.50067738    -25.16311948     -0.30000000
      7.37389776      6.60574471    -24.61210739      0.33000000
      6.53424944      7.36477288    -25.86798003      0.33000000
      7.04526293      8.29936751    -24.52312759      0.33000000
     11.97735818      9.74656813    -22.98134965      0.51000000
     12.71764792      9.30136146    -23.85964158     -0.51000000
     11.68576797     11.06325356    -22.93059992     -0.47000000
     10.99038597     11.42584869    -22.29941018      0.31000000
     12.28071555     12.03911085    -23.85062189      0.07000000
     12.67977716     11.53686395    -24.71853496      0.09000000
     11.30142152     13.08953844    -24.37414827      0.14000000
     11.82048896     13.90603087    -24.93006536      0.09000000
     10.53173782     13.65071431    -23.32627893     -0.66000000
      9.88620318     14.24415086    -23.76344498      0.43000000
     10.31952669     12.41399568    -25.33811910     -0.27000000
     10.86994452     11.99925169    -26.20658229      0.09000000
      9.58010907     13.15086971    -25.71940713      0.09000000
      9.76927988     11.59332751    -24.83444060      0.09000000
     13.45403876     12.76130146    -23.22320791      0.51000000
     14.11839785     13.55377419    -23.88486695     -0.51000000
     13.76411036     12.47774148    -21.93970622     -0.47000000
     13.16024124     11.86765140    -21.43428340      0.31000000
     14.95641256     12.94785054    -21.24323716      0.07000000
     15.01589419     12.33919120    -20.35235908      0.09000000
     16.30027895     12.71016302    -21.99939292     -0.18000000
     17.13556787     13.01725354    -21.33043339      0.09000000
     16.36141511     13.34302033    -22.90829301      0.09000000
     16.50641618     11.22851355    -22.36960784     -0.18000000
     15.81723426     10.95080810    -23.19767254      0.09000000
     16.21263787     10.62115791    -21.48595014      0.09000000
     17.93971150     10.81874702    -22.74075308      0.20000000
     17.97050261      9.71152593    -22.82758191      0.09000000
     18.66169453     11.13502321    -21.95761891      0.09000000
     18.31317034     11.47356493    -24.03491327     -0.70000000
     18.20198015     12.46668271    -24.15947624      0.44000000
     18.84227189     10.86211565    -25.08497204      0.64000000
     19.11101208      9.58366076    -25.16105721     -0.80000000
     18.83148418      8.98175049    -24.41020923      0.46000000
     19.10483288      9.20247736    -26.09401443      0.46000000
     19.13907925     11.58326441    -26.14401216     -0.80000000
     18.98735795     12.56939843    -26.07056031      0.46000000
     19.75695075     11.15832669    -26.81316199      0.46000000
     14.81225768     14.36675808    -20.70982090      0.51000000
     15.77026002     15.13664771    -20.64304463     -0.51000000
     13.58436133     14.74834751    -20.31468137     -0.47000000
     12.84253073     14.07828321    -20.28543624      0.31000000
     13.24898453     16.10318919    -19.93217194      0.07000000
     14.08204939     16.75393718    -20.14783862      0.09000000
     12.03073028     16.64351050    -20.72869581     -0.18000000
     11.76941214     17.64541407    -20.31762485      0.09000000
     11.15730465     15.97188619    -20.57720496      0.09000000
     12.29960129     16.82430371    -22.24286708     -0.18000000
     12.33126917     15.83759079    -22.74921359      0.09000000
     13.27986628     17.32351298    -22.38496812      0.09000000
     11.20501419     17.67004412    -22.89708336      0.55000000
     10.02202470     17.31327130    -22.88102619     -0.55000000
     11.56355033     18.84371745    -23.45851817     -0.62000000
     10.83964647     19.46198847    -23.74933204      0.32000000
     12.53239577     19.11644659    -23.50222653      0.30000000
     12.98626608     16.23889236    -18.44215386      0.51000000
     12.03986790     15.67085166    -17.89901334     -0.51000000
     13.84589625     17.00901762    -17.74178323     -0.47000000
     14.65259894     17.38396095    -18.21458752      0.31000000
     13.65171846     17.46789003    -16.36628303     -0.02000000
     12.61856318     17.75882653    -16.24248038      0.09000000
     14.33262437     18.29062864    -16.20547936      0.09000000
     13.94900684     16.45046627    -15.30284461      0.51000000
     13.75873805     16.69910174    -14.11566354     -0.51000000
     14.43309510     15.26587994    -15.70356762     -0.47000000
     14.62067538     15.13690946    -16.67326075      0.31000000
     14.75205029     14.14960883    -14.83355371      0.07000000
     13.86938686     13.89253816    -14.26551122      0.09000000
     15.20517702     12.95850000    -15.67500578     -0.09000000
     16.13280687     13.21941610    -16.23569633      0.09000000
     15.51496360     11.73884957    -14.78346505     -0.27000000
     16.39508847     11.91869500    -14.13112683      0.09000000
     15.74917735     10.85756988    -15.41275559      0.09000000
     14.64923331     11.48769581    -14.14019757      0.09000000
     14.12414357     12.62649629    -16.71972497     -0.27000000
     13.99511795     13.44235012    -17.46083305      0.09000000
     13.14424153     12.44111754    -16.23548493      0.09000000
     14.42401338     11.71956669    -17.28042871      0.09000000
     15.85124214     14.48319242    -13.84698755      0.51000000
     15.71539848     14.30422241    -12.63874130     -0.51000000
     16.96462939     15.04260300    -14.35974284     -0.47000000
     17.01620190     15.18639755    -15.34818180      0.31000000
     18.10102474     15.46719119    -13.56765270      0.07000000
     18.43130041     14.63057497    -12.97232428      0.09000000
     19.24226250     15.94382602    -14.50657818     -0.28000000
     20.16571913     16.10387075    -13.91424348      0.09000000
     18.96611559     16.90239051    -14.99373556      0.09000000
     19.55862077     14.93781449    -15.58972945      0.62000000
     19.95084988     13.77801759    -15.30179131     -0.76000000
     19.46253138     15.32257024    -16.78766912     -0.76000000
     17.70998568     16.58823217    -12.60678742      0.51000000
     17.97825714     16.55901790    -11.40523285     -0.51000000
     16.97455478     17.57689140    -13.14943962     -0.47000000
     16.79320365     17.57166336    -14.13371410      0.31000000
     16.46990582     18.75333230    -12.48412457      0.07000000
     17.32071475     19.27637207    -12.06830861      0.09000000
     15.76539149     19.67489144    -13.50626877     -0.28000000
     15.46693671     20.63337658    -13.03443314      0.09000000
     14.86111481     19.18910621    -13.92834927      0.09000000
     16.72013288     19.97517677    -14.63281257      0.62000000
     16.81733623     19.15523548    -15.58325068     -0.76000000
     17.46310091     20.98558225    -14.55635230     -0.76000000
     15.54100892     18.45032342    -11.32102165      0.51000000
     15.60347768     19.11170046    -10.28627412     -0.51000000
     14.65662034     17.44045416    -11.43650236     -0.47000000
     14.54959668     16.95991734    -12.31178209      0.31000000
     13.80166585     17.00840782    -10.34843328      0.07000000
     13.20876923     17.85469749    -10.03947476      0.09000000
     12.87815470     15.88713459    -10.86466549     -0.27000000
     13.46868221     15.00917731    -11.20484294      0.09000000
     12.28672092     16.25428343    -11.73056876      0.09000000
     12.16904195     15.55881917    -10.07781769      0.09000000
     14.55926480     16.53151992     -9.10881827      0.51000000
     14.31319214     16.99417372     -7.99417056     -0.51000000
     15.57205397     15.65931332     -9.28922595     -0.47000000
     15.75434704     15.29498721    -10.20152068      0.31000000
     16.49118455     15.27583242     -8.22911822      0.07000000
     15.89184298     14.95135209     -7.38714301      0.09000000
     17.40736075     14.10327877     -8.66133037     -0.18000000
     18.25347823     13.96787359     -7.95284468      0.09000000
     17.82971316     14.29536194     -9.67214381      0.09000000
     16.62951504     12.81080913     -8.68122797      0.00000000
     16.55794992     12.01353439     -7.52462648     -0.11500000
     17.00836811     12.36307034     -6.60771160      0.11500000
     15.93273821     10.76011529     -7.55705488     -0.11500000
     15.88541885     10.15743938     -6.66258540      0.11500000
     15.37588439     10.28609923     -8.75202770     -0.11500000
     14.90493628      9.31372740     -8.78741314      0.11500000
     16.05074210     12.32771299     -9.86696531     -0.11500000
     16.12157652     12.91197694    -10.76756241      0.11500000
     15.42940340     11.07333575     -9.90737935     -0.11500000
     15.00580039     10.70866914    -10.83193668      0.11500000
     17.32968020     16.42655514     -7.68586832      0.51000000
     17.47246113     16.59623938     -6.47709431     -0.51000000
     17.87317545     17.29005334     -8.56693513     -0.47000000
     17.81202727     17.10701977     -9.55388794      0.31000000
     18.60060688     18.48738411     -8.17198198      0.07000000
     19.37201847     18.17637226     -7.48347939      0.09000000
     19.24531450     19.21098992     -9.38142679     -0.18000000
     19.76453358     20.13492142     -9.05279154      0.09000000
     18.45715803     19.48858064    -10.11472867      0.09000000
     20.28813592     18.37503731    -10.07608393      0.00000000
     20.46520845     18.51349357    -11.46446652     -0.11500000
     19.83377406     19.19109827    -12.02071181      0.11500000
     21.44391190     17.77290918    -12.13858685     -0.11500000
     21.56465493     17.88396082    -13.20580855      0.11500000
     22.26324732     16.89737463    -11.42609289      0.11000000
     23.24742251     16.14808976    -12.08478235     -0.54000000
     23.07321702     16.21326724    -13.04622974      0.43000000
     21.13602244     17.49615742     -9.37362800     -0.11500000
     21.05536089     17.37866108     -8.30458543      0.11500000
     22.11685889     16.76162973    -10.04739153     -0.11500000
     22.75839809     16.08978093     -9.50222089      0.11500000
     17.78592922     19.48556503     -7.36956857      0.51000000
     18.29365754     20.10345913     -6.43460287     -0.51000000
     16.49158637     19.65071586     -7.69755559     -0.47000000
     16.14087206     19.17586424     -8.50764207      0.31000000
     15.54863907     20.46343145     -6.92910963      0.07000000
     15.93602708     21.47073717     -6.88314701      0.09000000
     14.14539119     20.50084062     -7.52888389      0.14000000
     13.65492478     19.49975758     -7.47464635      0.09000000
     14.20157397     20.88205653     -8.89615452     -0.66000000
     14.58912950     20.11737415     -9.36267714      0.43000000
     13.27183970     21.53595995     -6.80712556     -0.27000000
     13.74479189     22.53737852     -6.82298485      0.09000000
     13.09476099     21.26162833     -5.74605262      0.09000000
     12.28086817     21.61270302     -7.29939204      0.09000000
     15.41810547     19.96554360     -5.50834027      0.51000000
     15.51353453     20.73318154     -4.55907071     -0.51000000
     15.28125589     18.63855811     -5.32226422     -0.47000000
     15.21160862     18.02083977     -6.10507356      0.31000000
     15.23358278     18.01302846     -4.01336379      0.07000000
     14.44556062     18.50729388     -3.46268104      0.09000000
     14.87612765     16.51723838     -4.17051017     -0.18000000
     15.67168915     16.00734034     -4.75535632      0.09000000
     13.93629839     16.45490520     -4.76525199      0.09000000
     14.65521273     15.74526177     -2.85463216     -0.09000000
     15.60337781     15.75772154     -2.26538141      0.09000000
     13.55100301     16.38628758     -1.99794477     -0.27000000
     12.58802992     16.40235621     -2.55151845      0.09000000
     13.81439782     17.42628659     -1.71334600      0.09000000
     13.40233547     15.81749757     -1.06035927      0.09000000
     14.30971607     14.28376112     -3.17391405     -0.27000000
     15.09196692     13.82741249     -3.81561001      0.09000000
     13.33772525     14.23806100     -3.70903331      0.09000000
     14.22622875     13.68644115     -2.24443041      0.09000000
     16.50799183     18.21523988     -3.19545787      0.51000000
     16.47433853     18.46596950     -1.99390457     -0.51000000
     17.68372230     18.16228087     -3.85146620     -0.47000000
     17.69563099     17.86803759     -4.80673697      0.31000000
     18.95777727     18.55137940     -3.25726406      0.07000000
     19.07850997     17.96940464     -2.35359550      0.09000000
     20.13164257     18.21531282     -4.17834885     -0.09000000
     19.97710486     18.68499069     -5.17411984      0.09000000
     21.47973921     18.70470180     -3.60535810     -0.27000000
     21.52691107     19.81066378     -3.53692265      0.09000000
     22.31354641     18.37198539     -4.26001124      0.09000000
     21.64272917     18.28490526     -2.58921110      0.09000000
     20.18390017     16.68729730     -4.35893439     -0.27000000
     19.26101650     16.29127134     -4.82636836      0.09000000
     20.31387599     16.19223394     -3.37344256      0.09000000
     21.04317754     16.41625231     -5.00681729      0.09000000
     18.99866999     20.01140431     -2.79934198      0.51000000
     19.51940687     20.31229956     -1.72888150     -0.51000000
     18.42903834     20.96381414     -3.57876654     -0.47000000
     17.98948825     20.70923142     -4.43880983      0.31000000
     18.24513252     22.34098506     -3.12553391      0.07000000
     19.21302705     22.70525129     -2.80864769      0.09000000
     17.70564534     23.29762604     -4.22167989     -0.18000000
     17.58847143     24.30715355     -3.75835104      0.09000000
     16.69581067     22.96702954     -4.55005542      0.09000000
     18.62547614     23.45869000     -5.44558144     -0.18000000
     18.47878717     22.59024971     -6.12159419      0.09000000
     19.68466596     23.44922287     -5.10366140      0.09000000
     18.40517340     24.76120313     -6.22869317      0.20000000
     19.05000105     24.82172613     -7.13390124      0.09000000
     18.64849484     25.63242329     -5.57753551      0.09000000
     16.95713226     24.85043645     -6.59747710     -0.70000000
     16.32077263     25.25228618     -5.94875695      0.44000000
     16.41639376     24.35121595     -7.70283278      0.64000000
     17.09235277     23.66121113     -8.59235113     -0.80000000
     16.63181487     23.29721522     -9.41476714      0.46000000
     18.06434866     23.43942192     -8.44057861      0.46000000
     15.12983947     24.56092991     -7.90043678     -0.80000000
     14.66335846     24.14619611     -8.69462393      0.46000000
     14.59084121     25.05811290     -7.23540066      0.46000000
     17.34403842     22.48719921     -1.90796068      0.51000000
     17.65905874     23.24370539     -0.99475664     -0.51000000
     16.22014935     21.73989794     -1.87257040     -0.47000000
     15.94878395     21.20985777     -2.67574399      0.31000000
     15.29597934     21.68569663     -0.75181014      0.07000000
     14.94605308     22.69311003     -0.56764195      0.09000000
     14.08211159     20.77097055     -1.07613706     -0.18000000
     13.47894465     20.61916464     -0.15181874      0.09000000
     14.44162897     19.77565748     -1.40486112      0.09000000
     13.12133086     21.34771064     -2.14121748     -0.28000000
     12.25953736     20.66573579     -2.28868327      0.09000000
     13.63721893     21.48383836     -3.11098850      0.09000000
     12.56953519     22.69659020     -1.70535242      0.62000000
     11.91830536     22.72690769     -0.62591055     -0.76000000
     12.78189866     23.69136273     -2.43767805     -0.76000000
     15.95757279     21.23241965      0.54162893      0.51000000
     15.68692612     21.76264577      1.61656163     -0.51000000
     16.87761382     20.24921837      0.44684235     -0.47000000
     16.99930707     19.78875728     -0.43238631      0.31000000
     17.79932384     19.88933580      1.51322696      0.07000000
     17.26450572     19.89036174      2.45250262      0.09000000
     18.42445155     18.50419316      1.28793505     -0.09000000
     18.96256694     18.51231468      0.31039941      0.09000000
     19.44058790     18.18375950      2.41091043     -0.27000000
     19.86024192     17.16727931      2.28080715      0.09000000
     18.94341277     18.23132212      3.40301271      0.09000000
     20.29734180     18.88857374      2.40914536      0.09000000
     17.33662022     17.40230005      1.20978345     -0.18000000
     16.54391016     17.70361690      0.49068089      0.09000000
     16.85999632     17.29618663      2.20879213      0.09000000
     17.87412635     16.03742268      0.76648480     -0.27000000
     18.39066432     16.12814687     -0.21264746      0.09000000
     17.03813849     15.31457784      0.66422240      0.09000000
     18.58699843     15.62849821      1.51200260      0.09000000
     18.88719581     20.94889538      1.62153801      0.51000000
     19.32561748     21.31647283      2.71629661     -0.51000000
    -17.71740015      0.95600850    -10.44273836     -0.47000000
    -17.88872065      0.00399156    -10.70253981      0.31000000
    -17.13763374      1.80678535    -11.45037503      0.07000000
    -16.06686897      1.75416322    -11.34766080      0.09000000
    -17.54065378      1.37910909    -12.88752708     -0.18000000
    -16.97604608      1.97036682    -13.64185866      0.09000000
    -18.62994872      1.54248212    -13.04142393      0.09000000
    -17.22928838     -0.08199574    -13.11757529      0.00000000
    -15.95083582     -0.60253876    -12.84144201     -0.11500000
    -15.16946146      0.04357365    -12.46750955      0.11500000
    -15.67495470     -1.96259792    -13.03949466     -0.11500000
    -14.69191425     -2.35370615    -12.81775544      0.11500000
    -16.66694662     -2.81281631    -13.53710476      0.11000000
    -16.37534575     -4.17196500    -13.76174212     -0.54000000
    -17.20571225     -4.63170009    -13.90557634      0.43000000
    -18.21576831     -0.94975484    -13.62081578     -0.11500000
    -19.20184544     -0.56670244    -13.84089477      0.11500000
    -17.93897882     -2.30906114    -13.82735499     -0.11500000
    -18.71002607     -2.95942361    -14.21270135      0.11500000
    -17.53358183      3.23732369    -11.16885109      0.51000000
    -16.95424454      3.90324898    -10.30172412     -0.51000000
    -15.95868337      2.82977320     -7.83870932     -0.47000000
    -16.53447921      3.21967943     -8.56695167      0.31000000
    -14.53003334      2.74044716     -8.05284314      0.07000000
    -14.10631531      2.26892479     -7.17869846      0.09000000
    -14.13963725      1.94679105     -9.32097710      0.05000000
    -13.03346053      1.81257748     -9.33893722      0.09000000
    -14.42915666      2.49806390    -10.24324783      0.09000000
    -14.75735939      0.66117204     -9.32789087     -0.66000000
    -15.69335786      0.82060283     -9.12417492      0.43000000
    -13.89837873      4.10135605     -8.19318878      0.51000000
    -12.83119529      4.35331989     -7.63963757     -0.51000000
    -14.52012179      5.00537046     -8.98068933     -0.47000000
    -15.38654142      4.76032578     -9.41888233      0.31000000
    -13.94412388      6.28911369     -9.35376468      0.07000000
    -12.91358288      6.12270579     -9.64035716      0.09000000
    -14.70797422      6.91230263    -10.55631260     -0.09000000
    -14.18853648      7.83482571    -10.89582206      0.09000000
    -15.73918334      7.18804493    -10.24578375      0.09000000
    -13.77197718      5.28121166    -12.27886172     -0.36000000
    -12.79203551      5.42989683    -12.07990448      0.32000000
    -14.82320452      5.99239126    -11.74551290     -0.05000000
    -14.26452067      4.52984877    -13.28951039      0.25000000
    -13.63990272      3.86593597    -13.88991067      0.13000000
    -15.55821275      4.72907825    -13.46535267     -0.70000000
    -15.90987310      5.65287748    -12.49152381      0.22000000
    -16.93319498      5.99782323    -12.40631396      0.10000000
    -13.93058315      7.29266631     -8.20960227      0.51000000
    -13.15214715      7.17552307     -7.25983246     -0.51000000
    -14.49907242      5.37415081     -5.05799243     -0.47000000
    -13.91029964      5.95926033     -5.62564887      0.31000000
    -14.17173118      5.28673218     -3.65350458      0.07000000
    -15.06114545      5.53252441     -3.08970656      0.09000000
    -13.65614997      3.87678354     -3.25517645     -0.11000000
    -13.44124940      3.85916048     -2.16299908      0.09000000
    -12.70355388      3.67651913     -3.79394084      0.09000000
    -14.85684004      2.56866268     -3.65224825     -0.23000000
    -15.05443541      2.98587892     -4.89747704      0.16000000
    -13.10779801      6.30695592     -3.32052109      0.51000000
    -12.33876332      6.72974921     -4.18492939     -0.51000000
    -13.02294928      6.72037414     -2.04632299     -0.47000000
    -13.70188530      6.39382849     -1.35693663      0.31000000
    -11.95658979      7.54487501     -1.50254544     -0.02000000
    -12.40996169      8.31234984     -0.89236533      0.09000000
    -11.33881706      7.93595185     -2.29499067      0.09000000
    -11.07481160      6.70218099     -0.63050258      0.51000000
    -10.10407327      6.10398540     -1.08802716     -0.51000000
    -11.40649824      6.61954916      0.66848111     -0.47000000
    -12.25292714      7.05189604      0.98422224      0.31000000
    -10.69007665      5.82289849      1.65251059      0.07000000
     -9.72364167      5.54357307      1.26168657      0.09000000
    -10.48295276      6.64363517      2.95577807     -0.18000000
    -10.30554615      5.96620286      3.82276540      0.09000000
    -11.42353515      7.19836107      3.17225077      0.09000000
     -9.29656231      7.63855251      2.88400205     -0.18000000
     -9.26877371      8.25053155      3.81053695      0.09000000
     -9.42097972      8.32053394      2.01803491      0.09000000
     -7.96834767      6.88506630      2.79327454      0.55000000
     -7.63563543      6.08376828      3.67185576     -0.55000000
     -7.18145297      7.10658796      1.72048690     -0.62000000
     -6.36306638      6.53703513      1.62432013      0.32000000
     -7.46514768      7.74740214      1.00320329      0.30000000
    -11.40092359      4.50995611      1.94008715      0.51000000
    -11.00124348      3.71594131      2.78940263     -0.51000000
    -12.48373140      4.24281863      1.20013075     -0.47000000
    -12.83272094      4.93936910      0.56407988      0.31000000
    -13.47659523      3.23126975      1.49672644      0.07000000
    -13.45364174      3.00166859      2.55339158      0.09000000
    -14.89191919      3.77734916      1.11159595     -0.28000000
    -15.64415305      3.44410996      1.85329297      0.09000000
    -15.21665652      3.43497671      0.10628817      0.09000000
    -14.89020209      5.29956014      1.06326362      0.62000000
    -14.45101639      5.82608951      0.00395471     -0.76000000
    -15.12798703      5.93512936      2.11320604     -0.76000000
    -13.19988918      1.95470485      0.71312637      0.51000000
    -13.86398699      0.93634958      0.88457534     -0.51000000
    -12.17612726      1.99475238     -0.16247984     -0.47000000
    -11.62432040      2.82253058     -0.17592576      0.31000000
    -11.86614230      0.99272304     -1.16531831      0.07000000
    -12.73500095      0.89346298     -1.80225816      0.09000000
    -10.67695333      1.51857008     -2.01018111     -0.18000000
     -9.79610845      1.63837649     -1.33981002      0.09000000
    -10.94267341      2.53328448     -2.38258573      0.09000000
    -10.26811078      0.64080725     -3.21050392     -0.18000000
    -11.10758653      0.59041209     -3.93751171      0.09000000
    -10.06768884     -0.39543757     -2.85505079      0.09000000
     -8.98932516      1.11782166     -3.91548761      0.20000000
     -8.70286614      0.41450842     -4.72443280      0.09000000
     -8.14446278      1.13862584     -3.19552318      0.09000000
     -9.25339262      2.46352855     -4.52894064     -0.70000000
     -9.90689375      2.52729860     -5.29750598      0.44000000
     -8.41150720      3.48619306     -4.46173863      0.64000000
     -7.42594055      3.56364691     -3.59909877     -0.80000000
     -7.35128157      2.89502394     -2.85234442      0.46000000
     -6.70637322      4.25995104     -3.68732859      0.46000000
     -8.53844935      4.48974330     -5.30068611     -0.80000000
     -9.38378600      4.62402127     -5.81841881      0.46000000
     -7.83760856      5.21477499     -5.24903300      0.46000000
    -11.57339262     -0.40265745     -0.61893278      0.51000000
    -12.08409888     -1.40025808     -1.12530357     -0.51000000
    -10.76443108     -0.50838391      0.45645961     -0.47000000
    -10.28189722      0.31222748      0.78345490      0.31000000
    -10.56556347     -1.74715050      1.21808568      0.07000000
    -10.29893174     -2.52545518      0.52061507      0.09000000
     -9.42895669     -1.63058896      2.23122922      0.14000000
     -9.57724270     -0.71016631      2.84503710      0.09000000
     -8.18879882     -1.54579176      1.54138554     -0.66000000
     -7.61857973     -0.99380054      2.12139986      0.43000000
     -9.30556209     -2.84786771      3.16345866     -0.27000000
     -8.40522418     -2.75481514      3.80747415      0.09000000
     -9.22165965     -3.78265959      2.56974035      0.09000000
    -10.18279723     -2.93556744      3.83729990      0.09000000
    -11.82320013     -2.25060957      1.89999764      0.51000000
    -12.10945166     -3.44566961      1.92122011     -0.51000000
    -12.61621396     -1.32781355      2.47279726     -0.47000000
    -12.37972171     -0.36186640      2.39112336      0.31000000
    -13.83877650     -1.61954023      3.19288238      0.07000000
    -13.69448372     -2.52617660      3.76516007      0.09000000
    -14.15468974     -0.43968544      4.14939195     -0.18000000
    -14.20706143      0.49754317      3.55033449      0.09000000
    -13.29910252     -0.34006382      4.85285975      0.09000000
    -15.45073386     -0.55170754      4.98306505     -0.09000000
    -16.32421727     -0.61220104      4.28931745      0.09000000
    -15.46073457     -1.80599947      5.87079869     -0.27000000
    -14.59166305     -1.80018534      6.56142896      0.09000000
    -15.41963375     -2.72722862      5.25137476      0.09000000
    -16.39183862     -1.84000307      6.47555195      0.09000000
    -15.64016725      0.70878289      5.84219033     -0.27000000
    -16.59115403      0.64792196      6.41294279      0.09000000
    -15.67595323      1.61550364      5.20064518      0.09000000
    -14.80345927      0.81745367      6.56373073      0.09000000
    -15.00959467     -1.86820293      2.26024795      0.51000000
    -15.72477636     -2.86404326      2.40345096     -0.51000000
    -14.52018451     -2.97191390     -0.81936168     -0.47000000
    -13.72909574     -2.35461962     -0.93005374      0.31000000
    -14.25331195     -4.37493019     -0.93911396      0.07000000
    -14.99332550     -4.78866858     -1.60611198      0.09000000
    -12.83569721     -4.58836776     -1.49597325     -0.27000000
    -12.61023289     -5.66813353     -1.62175140      0.09000000
    -12.09176822     -4.14226472     -0.80110669      0.09000000
    -12.73488980     -4.08658997     -2.48141717      0.09000000
    -14.40783943     -5.07142131      0.39477692      0.51000000
    -14.47713897     -6.30440156      0.44670681     -0.51000000
    -15.38229976    -11.16880124     -9.91015541     -0.47000000
    -15.67504871    -11.10486987     -8.95637871      0.31000000
    -13.99693599    -11.47788547    -10.14296852      0.07000000
    -13.43477155    -10.56034040    -10.04690323      0.09000000
    -13.46153709    -12.53820437     -9.14416654     -0.18000000
    -12.36452359    -12.65388819     -9.28881117      0.09000000
    -13.93896963    -13.52124771     -9.35829809      0.09000000
    -13.71848786    -12.22460919     -7.64988754     -0.09000000
    -14.82060752    -12.20341472     -7.47354957      0.09000000
    -13.14301636    -13.34024794     -6.76685087     -0.27000000
    -13.59292206    -14.32191766     -7.02482005      0.09000000
    -13.34717915    -13.13332214     -5.69438124      0.09000000
    -12.04318984    -13.40921116     -6.90252463      0.09000000
    -13.14213622    -10.86886779     -7.21171924     -0.27000000
    -13.61622888    -10.03343566     -7.76414742      0.09000000
    -12.04783687    -10.83690815     -7.38814499      0.09000000
    -13.31743833    -10.70884520     -6.12562904      0.09000000
    -13.83956558    -11.95087485    -11.57103822      0.51000000
    -13.68227505    -11.15027428    -12.50010641     -0.51000000
    -15.35758695     -8.50824968    -14.04475176     -0.47000000
    -15.55896306     -9.41128692    -13.66052410      0.31000000
    -14.64288828     -7.58341128    -13.20358103      0.07000000
    -15.03558079     -6.59858249    -13.40669339      0.09000000
    -14.82674399     -7.93475773    -11.70509763     -0.18000000
    -14.39197788     -8.93442821    -11.50226247      0.09000000
    -15.91619587     -8.01275596    -11.49416670      0.09000000
    -14.21809674     -6.92458293    -10.71029224     -0.09000000
    -13.16773135     -6.70393125    -11.01552032      0.09000000
    -15.01364823     -5.61067967    -10.69552536     -0.27000000
    -16.08009620     -5.80706784    -10.45631916      0.09000000
    -14.95805039     -5.10561760    -11.68243529      0.09000000
    -14.61176997     -4.91761721     -9.92792850      0.09000000
    -14.15467567     -7.53105776     -9.30127872     -0.27000000
    -13.50997147     -8.43433229     -9.30470343      0.09000000
    -15.16950892     -7.81356517     -8.95061925      0.09000000
    -13.72078797     -6.80565739     -8.58285634      0.09000000
    -13.18748091     -7.57902209    -13.62099435      0.51000000
    -12.68372627     -6.60391925    -14.17774729     -0.51000000
    -12.47400881     -8.70473875    -13.40069227     -0.47000000
    -12.91350932     -9.48287760    -12.94468067      0.31000000
    -11.08903530     -8.89838274    -13.80213654      0.07000000
    -10.48074611     -8.13429123    -13.33366250      0.09000000
    -10.60107508    -10.32274315    -13.41237046     -0.18000000
     -9.56994868    -10.48109201    -13.78696634      0.09000000
    -11.26279179    -11.09089025    -13.86830429      0.09000000
    -10.58458613    -10.54483141    -11.90438626      0.55000000
    -10.83188048     -9.66072871    -11.08433294     -0.55000000
    -10.28696669    -11.80261826    -11.50618596     -0.62000000
    -10.21221816    -12.53358038    -12.19575056      0.32000000
    -10.18445769    -11.97126817    -10.52987478      0.30000000
    -10.90768655     -8.77064977    -15.30875347      0.51000000
    -10.02057921     -8.07376423    -15.79933492     -0.51000000
    -11.81074159     -9.42294342    -16.06864024     -0.47000000
    -12.50485182     -9.98884104    -15.63650634      0.31000000
    -11.87861001     -9.37050732    -17.51065396      0.07000000
    -10.91045379     -9.67014145    -17.89357595      0.09000000
    -12.95815941    -10.37430140    -17.98871020     -0.28000000
    -13.97508748    -10.06767719    -17.67338858      0.09000000
    -12.74134236    -11.37940722    -17.57007624      0.09000000
    -12.92770455    -10.50732379    -19.49970667      0.62000000
    -11.82687171    -10.82864183    -20.02276966     -0.76000000
    -13.97791332    -10.28358989    -20.13764717     -0.76000000
    -12.14199794     -7.95594195    -18.02763374      0.51000000
    -11.48852608     -7.47859967    -18.95308680     -0.51000000
    -13.07376727     -7.21948812    -17.37992191     -0.47000000
    -13.58385058     -7.63646556    -16.63480889      0.31000000
    -13.36601887     -5.82996961    -17.68706363      0.07000000
    -13.63805064     -5.77790677    -18.73309809      0.09000000
    -14.56302513     -5.32394513    -16.83153538     -0.18000000
    -14.35307970     -5.48784774    -15.75232462      0.09000000
    -15.42417017     -5.98221285    -17.09407251      0.09000000
    -15.00801380     -3.85134822    -17.03662862     -0.18000000
    -16.07136246     -3.80614735    -16.70059780      0.09000000
    -14.98611342     -3.61985303    -18.12469586      0.09000000
    -14.23170703     -2.77328643    -16.25383378      0.20000000
    -13.18633509     -2.66584978    -16.61583159      0.09000000
    -14.21498288     -3.01350927    -15.16688882      0.09000000
    -14.96162616     -1.48231340    -16.47917096     -0.70000000
    -15.82256487     -1.49352225    -16.96582333      0.44000000
    -14.50723257     -0.29998326    -16.09482527      0.64000000
    -13.42950142     -0.11971171    -15.37390352     -0.80000000
    -12.84474709     -0.88847775    -15.07340481      0.46000000
    -13.06299443      0.81445235    -15.33619631      0.46000000
    -15.10658755      0.81174218    -16.47295585     -0.80000000
    -14.60443069      1.65378629    -16.23788828      0.46000000
    -15.86038247      0.79805032    -17.10756117      0.46000000
    -12.16427404     -4.92533992    -17.50848596      0.51000000
    -11.86075192     -4.09519318    -18.36107909     -0.51000000
    -11.42121334     -5.07951518    -16.39891819     -0.47000000
    -11.70319330     -5.72416614    -15.68329432      0.31000000
    -10.18245148     -4.36459857    -16.17124084      0.07000000
    -10.39943519     -3.31516966    -16.30703651      0.09000000
     -9.68459706     -4.59273160    -14.72507545     -0.18000000
     -8.61562592     -4.29094329    -14.62559794      0.09000000
     -9.74496269     -5.67711029    -14.48304966      0.09000000
    -10.49808593     -3.78392974    -13.68981798     -0.28000000
    -10.08915511     -3.95391498    -12.67223566      0.09000000
    -11.56158256     -4.10236388    -13.70040159      0.09000000
    -10.41849820     -2.30776933    -14.00274055      0.62000000
    -11.45789993     -1.67996898    -14.33368410     -0.76000000
     -9.29277823     -1.74285477    -13.95948040     -0.76000000
     -9.07776970     -4.64122402    -17.17120301      0.51000000
     -8.42417427     -3.71497713    -17.65239816     -0.51000000
     -8.86726513     -5.91796148    -17.53439899     -0.47000000
     -9.36720847     -6.65674019    -17.07418520      0.31000000
     -7.96832938     -6.32266736    -18.60517045      0.07000000
     -7.00172003     -5.88110286    -18.40726086      0.09000000
     -7.78752147     -7.84187358    -18.60299519     -0.09000000
     -8.79944704     -8.31347498    -18.59076441      0.09000000
     -7.04648000     -8.32270438    -19.87048516     -0.27000000
     -6.08245567     -7.78550272    -19.99232354      0.09000000
     -7.66543987     -8.16427310    -20.77911726      0.09000000
     -6.84105790     -9.40942981    -19.80681660      0.09000000
     -7.03887542     -8.27953282    -17.31641727     -0.18000000
     -7.40771107     -7.69256380    -16.44696359      0.09000000
     -5.95890571     -8.04642066    -17.43692821      0.09000000
     -7.21428875     -9.76146664    -16.97027432     -0.27000000
     -6.79008072    -10.40175730    -17.76743755      0.09000000
     -8.29312869    -10.00716957    -16.85712320      0.09000000
     -6.69899350    -10.01020992    -16.01845936      0.09000000
     -8.39549576     -5.77129238    -19.96381721      0.51000000
     -7.58390509     -5.23795362    -20.71737888     -0.51000000
     -9.70766637     -5.82645985    -20.27899214     -0.47000000
    -10.32971857     -6.31723455    -19.66115160      0.31000000
    -10.30428747     -5.27785881    -21.48991209      0.07000000
     -9.82290927     -5.74135519    -22.33480571      0.09000000
    -11.82416871     -5.60906055    -21.56346733      0.05000000
    -12.34437575     -5.16881638    -20.68552452      0.09000000
    -11.95664373     -6.71359899    -21.50579912      0.09000000
    -12.44767890     -5.12459093    -22.75454877     -0.66000000
    -12.22837908     -5.74084346    -23.46279371      0.43000000
    -10.09689849     -3.77563186    -21.61496171      0.51000000
     -9.63785072     -3.28172242    -22.64330660     -0.51000000
    -10.34986084     -3.02378118    -20.52660917     -0.47000000
    -10.75660307     -3.45742661    -19.71781777      0.31000000
    -10.10509498     -1.59844861    -20.42431052      0.07000000
    -10.62348909     -1.13485511    -21.25245956      0.09000000
    -10.69784879     -1.03159819    -19.10906055     -0.18000000
    -10.30262282     -0.01165124    -18.90067618      0.09000000
    -10.38508128     -1.68498173    -18.26421501      0.09000000
    -12.23376928     -0.92629057    -19.13865614     -0.14000000
    -12.57679298     -0.69937963    -18.10719535      0.09000000
    -12.65617051     -1.91660677    -19.41660000      0.09000000
    -12.85483858      0.35523659    -20.26958042     -0.09000000
    -14.56186089     -0.25810628    -20.27220470     -0.22000000
    -14.97342142     -0.29448981    -19.24376175      0.09000000
    -14.61155671     -1.28210637    -20.70272482      0.09000000
    -15.21479519      0.39875908    -20.88643832      0.09000000
     -8.66294768     -1.14484857    -20.56902681      0.51000000
     -8.39036422     -0.11257270    -21.18367539     -0.51000000
     -7.70040099     -1.87843030    -19.98079976     -0.47000000
     -7.94312698     -2.72586801    -19.50690707      0.31000000
     -6.29630485     -1.50397745    -19.93694216      0.07000000
     -6.24995925     -0.54153059    -19.44647033      0.09000000
     -5.51304498     -2.52295332    -19.06646311     -0.18000000
     -5.62492454     -3.53388713    -19.52210394      0.09000000
     -6.00091086     -2.56468667    -18.06675465      0.09000000
     -4.00759106     -2.22498075    -18.87263842     -0.28000000
     -3.46648789     -2.32228829    -19.83548881      0.09000000
     -3.56278138     -2.95727276    -18.16926401      0.09000000
     -3.78093615     -0.83750489    -18.31215793      0.62000000
     -4.13871114     -0.57719695    -17.13365637     -0.76000000
     -3.23059411      0.03119661    -19.03784167     -0.76000000
     -5.62834892     -1.32566138    -21.30477389      0.51000000
     -5.86323296     -2.08322348    -22.24112773     -0.51000000
     -4.77136151     -0.30068449    -21.46992790     -0.47000000
     -4.52508646      0.28067141    -20.69471463      0.31000000
     -4.10332025     -0.04128951    -22.73142848      0.07000000
     -4.53935263     -0.62772358    -23.52479756      0.09000000
     -4.19916103      1.46812041    -23.06315545     -0.28000000
     -3.48598999      1.73858902    -23.87434157      0.09000000
     -3.95765186      2.07932981    -22.17104333      0.09000000
     -5.57482350      1.81825316    -23.57160466      0.62000000
     -6.06290382      1.16038055    -24.52948514     -0.76000000
     -6.13056323      2.85015151    -23.11593597     -0.76000000
     -2.63919036     -0.43982218    -22.69863370      0.51000000
     -2.03102940     -0.66395864    -23.74687118     -0.51000000
     -2.03637407     -0.58126351    -21.50545127     -0.47000000
     -2.52750825     -0.40800860    -20.64157465      0.31000000
     -0.62668039     -0.86854270    -21.39221247      0.07000000
     -0.20711135     -1.05027746    -22.37054456      0.09000000
      0.13296280      0.34017472    -20.80351364     -0.18000000
     -0.31961901      0.61549849    -19.82437587      0.09000000
     -0.03093314      1.20477456    -21.48834749      0.09000000
      1.65337592      0.12109961    -20.62013322     -0.28000000
      1.84128256     -0.58268752    -19.78655164      0.09000000
      2.11749664      1.08732546    -20.35319629      0.09000000
      2.31566367     -0.40268953    -21.87619628      0.62000000
      2.23211336      0.26154285    -22.93928521     -0.76000000
      2.92876529     -1.50183885    -21.82961257     -0.76000000
     -0.35558013     -2.11962482    -20.58231639      0.51000000
     -0.55253260     -2.18505009    -19.36981572     -0.51000000
      0.16753317     -3.16276766    -21.25039571     -0.47000000
      0.27152748     -3.11104086    -22.24655663      0.31000000
      0.45671361     -4.44271372    -20.64767599      0.07000000
     -0.40743650     -4.74996542    -20.07240731      0.09000000
      0.68953308     -5.45728593    -21.78127994     -0.27000000
     -0.18570570     -5.45453303    -22.46508815      0.09000000
      0.79704218     -6.48179968    -21.37959035      0.09000000
      1.59473287     -5.20238739    -22.37037224      0.09000000
      1.65039385     -4.42413184    -19.69090646      0.51000000
      1.81915335     -5.31273398    -18.85783437     -0.51000000
      2.52558082     -3.39917247    -19.75876776     -0.47000000
      2.44862032     -2.72779736    -20.50482544      0.31000000
      3.57464655     -3.16507345    -18.76041289      0.07000000
      4.12941893     -4.08472058    -18.67616167      0.09000000
      4.57698116     -2.07249430    -19.12985283      0.14000000
      4.13349494     -1.05319425    -19.03437405      0.09000000
      5.01297888     -2.23738625    -20.46781309     -0.66000000
      4.25817829     -1.92485515    -21.01678926      0.43000000
      5.83577068     -2.18779765    -18.26142031     -0.27000000
      6.24348640     -3.21614604    -18.32820296      0.09000000
      5.62406397     -1.94835600    -17.20003091      0.09000000
      6.61998730     -1.48658143    -18.61786161      0.09000000
      3.02113868     -2.84405991    -17.38003965      0.51000000
      3.54784435     -3.26559770    -16.35215278     -0.51000000
      1.93277537     -2.06167821    -17.32148771     -0.47000000
      1.47936452     -1.75241615    -18.15711581      0.31000000
      1.38291086     -1.50985556    -16.08743124      0.07000000
      1.94205033     -1.88708991    -15.24371040      0.09000000
      1.46180771      0.01329675    -16.00721517      0.14000000
      0.79648318      0.44986171    -15.22400747      0.09000000
      1.19250785      0.60990604    -17.26816615     -0.66000000
      0.21397523      0.61076325    -17.33706673      0.43000000
      2.90099021      0.39519762    -15.64293296     -0.27000000
      3.16293887      0.00874011    -14.63711363      0.09000000
      3.00534190      1.50239858    -15.62639450      0.09000000
      3.61561705     -0.02111828    -16.38193498      0.09000000
     -0.02637041     -1.99872747    -15.84471178      0.51000000
     -0.83600430     -1.33557990    -15.20298933     -0.51000000
     -0.37199284     -3.19898060    -16.34692134     -0.47000000
      0.25854190     -3.68946727    -16.94047600      0.31000000
     -1.60770980     -3.88531531    -16.00293204      0.07000000
     -2.43147187     -3.23191043    -16.25511958      0.09000000
     -1.72346012     -5.19905200    -16.82718963     -0.18000000
     -0.79037433     -5.78452347    -16.66066215      0.09000000
     -1.76351043     -4.93708176    -17.90648077      0.09000000
     -2.92008043     -6.11634616    -16.48519512     -0.09000000
     -2.92447977     -6.28501799    -15.38641638      0.09000000
     -4.26784163     -5.49092102    -16.87381893     -0.27000000
     -4.33946706     -5.34835340    -17.97148890      0.09000000
     -4.40107954     -4.50614224    -16.38232235      0.09000000
     -5.10525949     -6.14234944    -16.54729921      0.09000000
     -2.76441270     -7.50467698    -17.12213804     -0.27000000
     -2.71972400     -7.41617544    -18.22345673      0.09000000
     -3.62671613     -8.15169467    -16.85395397      0.09000000
     -1.83358471     -7.99406245    -16.76487694      0.09000000
     -1.70374605     -4.17429608    -14.50240290      0.51000000
     -0.78654415     -4.75410238    -13.91743259     -0.51000000
     -2.79903358     -3.73882772    -13.84410180     -0.47000000
     -3.52248394     -3.25085071    -14.35586959      0.31000000
     -3.06300528     -3.87840169    -12.41698556      0.07000000
     -3.95495285     -3.29451370    -12.23553167      0.09000000
     -3.35767003     -5.34813315    -11.99161997     -0.18000000
     -3.49912390     -5.42673523    -10.89181703      0.09000000
     -2.51048698     -6.00724009    -12.27362389      0.09000000
     -4.62729040     -5.86561088    -12.61318497      0.00000000
     -5.86398250     -5.30780802    -12.25087488     -0.11500000
     -5.89324039     -4.46258823    -11.57948325      0.11500000
     -7.06273752     -5.85239296    -12.72705656     -0.11500000
     -8.00659514     -5.42330452    -12.42046362      0.11500000
     -7.03637254     -6.95838856    -13.58532747     -0.11500000
     -7.96154087     -7.37997090    -13.95185116      0.11500000
     -4.61602473     -6.98464835    -13.46329695     -0.11500000
     -3.67711774     -7.45728707    -13.70718327      0.11500000
     -5.81066468     -7.52557741    -13.95397779     -0.11500000
     -5.78568851     -8.39018915    -14.59985584      0.11500000
     -2.01989897     -3.24899797    -11.49491398      0.51000000
     -1.89131257     -3.60279181    -10.32475241     -0.51000000
     -1.23726896     -2.26884300    -11.97955178      0.00000000
     -1.42814867     -1.87675263    -12.88185356      0.00000000
     -2.64097672      2.15723865    -10.05811367      0.00000000
     -3.30749501      2.02199854    -10.93759153      0.00000000
     -1.68613888      2.60346200    -10.41049414      0.00000000
     -3.12525196      2.86167811     -9.35074191      0.00000000
     -3.65671937      0.26249305     -8.80633196      0.00000000
     -4.44980398     -0.38198824     -9.49500378      0.00000000
     -3.87413508      0.49142208     -7.49392094     -0.47000000
     -3.18573484      0.98904625     -6.95672297      0.31000000
     -5.03988585      0.02646389     -6.74936615      0.07000000
     -5.05278848     -1.04192391     -6.90008313      0.09000000
     -4.93605173      0.25975072     -5.23512865      0.14000000
     -3.98128735     -0.18112917     -4.86945642      0.09000000
     -5.99627832     -0.35620692     -4.51215547     -0.66000000
     -6.03036692     -1.26922885     -4.86998281      0.43000000
     -4.93723503      1.75324006     -4.89067850     -0.27000000
     -4.10343872      2.28918542     -5.38473104      0.09000000
     -4.83155172      1.89026923     -3.79273997      0.09000000
     -5.88389696      2.23111944     -5.20827893      0.09000000
     -6.37984568      0.53406932     -7.26634724      0.51000000
     -6.54708789      1.68934863     -7.65318253     -0.51000000
     -7.38342961     -0.35682937     -7.29163260     -0.47000000
     -7.22349402     -1.29018774     -6.97345786      0.31000000
     -8.72612683     -0.08756791     -7.78301631      0.07000000
     -8.95723125      0.96120266     -7.66289719      0.09000000
     -8.96795892     -0.52910930     -9.22881830      0.14000000
    -10.01815102     -0.31406605     -9.53139340      0.09000000
     -8.68558128     -1.91287991     -9.43237196     -0.66000000
     -8.48142388     -2.01329066    -10.39074192      0.43000000
     -8.04468302      0.26300656    -10.14879800     -0.27000000
     -8.25831127      0.02122264    -11.20769218      0.09000000
     -6.98132686      0.02524162     -9.94224970      0.09000000
     -8.18358500      1.35352186    -10.00010440      0.09000000
     -9.66165958     -0.87980304     -6.91344827      0.51000000
     -9.23568477     -1.82152618     -6.24804443     -0.51000000
    -10.96870473     -0.55887810     -6.88183790     -0.47000000
    -11.31066802      0.25284758     -7.35080995      0.31000000
    -11.95361078     -1.38907750     -6.20740278      0.07000000
    -11.65677291     -1.47391081     -5.17129249      0.09000000
    -13.34352558     -0.71268444     -6.27704928     -0.18000000
    -13.63162609     -0.59595799     -7.34367042      0.09000000
    -13.25667313      0.30827290     -5.84186346      0.09000000
    -14.48575766     -1.44623402     -5.54140997     -0.09000000
    -14.58082292     -2.48072367     -5.94969354      0.09000000
    -14.21728209     -1.55235577     -4.03266898     -0.27000000
    -14.10147834     -0.54274007     -3.58388943      0.09000000
    -13.29782803     -2.13760502     -3.82471686      0.09000000
    -15.06606088     -2.05773529     -3.52386372      0.09000000
    -15.82268414     -0.73180422     -5.79250430     -0.27000000
    -16.04566984     -0.68773935     -6.87891688      0.09000000
    -15.78595212      0.30592596     -5.39850951      0.09000000
    -16.64966870     -1.26804522     -5.28028367      0.09000000
    -12.00534982     -2.81257108     -6.76837199      0.51000000
    -12.00131305     -3.79092660     -6.02503122     -0.51000000
    -11.96332916     -2.96016397     -8.10879296     -0.47000000
    -12.00155151     -2.14699002     -8.70325792      0.31000000
    -11.91220803     -4.23238378     -8.79973030      0.07000000
    -12.80147585     -4.78743243     -8.54059024      0.09000000
    -11.88470353     -3.95316977    -10.31618633     -0.27000000
    -11.00660670     -3.32601516    -10.58294984      0.09000000
    -12.79908216     -3.39758476    -10.61478957      0.09000000
    -11.84073247     -4.89281637    -10.90563887      0.09000000
    -10.71817909     -5.11442000     -8.44544815      0.51000000
    -10.85838161     -6.31361744     -8.19751179     -0.51000000
     -9.49703466     -4.54762756     -8.38275962     -0.47000000
     -9.37426547     -3.58316849     -8.63192122      0.31000000
     -8.32068951     -5.28840361     -7.93854422      0.07000000
     -8.35749496     -6.27438109     -8.37815813      0.09000000
     -6.97535235     -4.66742996     -8.40167508      0.05000000
     -6.94932445     -4.69345776     -9.51496237      0.09000000
     -6.11644870     -5.27297663     -8.03249231      0.09000000
     -6.82511237     -3.31509843     -7.97354955     -0.66000000
     -7.40371129     -2.77508351     -8.55305946      0.43000000
     -8.29847633     -5.51063989     -6.43815063      0.51000000
     -7.84550800     -6.54888559     -5.96662390     -0.51000000
     -8.83964272     -4.56593623     -5.64291931     -0.47000000
     -9.15708799     -3.70751367     -6.05082738      0.31000000
     -8.99338085     -4.70030783     -4.19199562      0.07000000
     -8.02173720     -4.97437588     -3.80680097      0.09000000
     -9.39202720     -3.41902035     -3.47164024      0.14000000
    -10.41515524     -3.08951203     -3.76998880      0.09000000
     -8.46524743     -2.38784989     -3.77353076     -0.66000000
     -8.62077337     -2.16782479     -4.71035038      0.43000000
     -9.31991763     -3.59636480     -1.95165369     -0.27000000
     -8.33166659     -4.00011297     -1.64845975      0.09000000
    -10.09674952     -4.29132056     -1.58398540      0.09000000
     -9.47048471     -2.61655817     -1.45004590      0.09000000
     -9.92851972     -5.82864147     -3.80266036      0.51000000
     -9.65938374     -6.58234194     -2.87330345     -0.51000000
    -11.03726039     -6.03284265     -4.54496469     -0.47000000
    -11.31208851     -5.35780875     -5.23653077      0.31000000
    -11.90286188     -7.19582411     -4.40039952      0.07000000
    -12.26776826     -7.21584158     -3.38327836      0.09000000
    -13.10627932     -7.09851470     -5.37400276     -0.18000000
    -13.61940323     -8.08059473     -5.47308807      0.09000000
    -12.71585978     -6.81753247     -6.37678593      0.09000000
    -14.17364664     -6.06723102     -4.94578542     -0.09000000
    -13.65863953     -5.14692658     -4.57909049      0.09000000
    -15.05456710     -5.65382325     -6.13485069     -0.27000000
    -15.81210508     -4.90901199     -5.80951714      0.09000000
    -15.58182233     -6.53643306     -6.55337986      0.09000000
    -14.43452638     -5.19332079     -6.93227781      0.09000000
    -15.04932598     -6.61168828     -3.80694418     -0.27000000
    -15.80467180     -5.85409993     -3.50733348      0.09000000
    -14.43609342     -6.86261048     -2.91609174      0.09000000
    -15.58565432     -7.52754403     -4.13287477      0.09000000
    -11.16870443     -8.51920582     -4.60423185      0.51000000
    -11.33046665     -9.46036877     -3.82879361     -0.51000000
    -10.27881820     -8.60265816     -5.61691323     -0.47000000
    -10.18311575     -7.84601522     -6.25928873      0.31000000
     -9.32041789     -9.69164089     -5.72378149      0.07000000
     -9.88539731    -10.61332827     -5.72201545      0.09000000
     -8.52336224     -9.62400654     -7.05517083     -0.18000000
     -7.52942919    -10.11118339     -6.95135119      0.09000000
     -8.32724087     -8.55833178     -7.29883324      0.09000000
     -9.24436146    -10.26966667     -8.25288390     -0.14000000
     -8.66984122    -10.02296205     -9.17503476      0.09000000
    -10.24084642     -9.78691329     -8.36541399      0.09000000
     -9.43821386    -12.07835933     -8.13244848     -0.09000000
     -7.67861934    -12.52394674     -8.22528708     -0.22000000
     -7.55437373    -13.61092964     -8.41729193      0.09000000
     -7.15465620    -12.28883541     -7.27388384      0.09000000
     -7.16728214    -11.96981293     -9.04183011      0.09000000
     -8.35421937     -9.82703164     -4.55010234      0.51000000
     -8.15122755    -10.92039511     -4.03334032     -0.51000000
     -7.75061701     -8.72377030     -4.06867896     -0.47000000
     -7.88798577     -7.83948060     -4.52157417      0.31000000
     -6.87185739     -8.72666287     -2.90726841      0.07000000
     -6.08662839     -9.44379530     -3.09586914      0.09000000
     -6.20942652     -7.34584835     -2.70711371     -0.18000000
     -5.65349905     -7.32262699     -1.74027042      0.09000000
     -7.00264919     -6.56784634     -2.65162678      0.09000000
     -5.20814778     -7.01300843     -3.83412299     -0.28000000
     -5.70117465     -7.06590313     -4.82515964      0.09000000
     -4.37473426     -7.74467011     -3.81858017      0.09000000
     -4.65008527     -5.61763039     -3.67805997      0.62000000
     -3.40311321     -5.47252104     -3.58418652     -0.76000000
     -5.42972501     -4.63470035     -3.67941396     -0.76000000
     -7.51588987     -9.17059045     -1.60463073      0.51000000
     -6.94915715     -9.97876185     -0.87118623     -0.51000000
     -8.73742267     -8.68386501     -1.30064676     -0.47000000
     -9.14012512     -7.96198078     -1.87467526      0.31000000
     -9.53534486     -9.15318334     -0.18200899      0.07000000
     -8.91926605     -9.07635603      0.70204288      0.09000000
    -10.80577706     -8.28175256      0.02437200     -0.18000000
    -11.42598692     -8.74373613      0.82759934      0.09000000
    -11.41492492     -8.28709835     -0.90699344      0.09000000
    -10.54291377     -6.80702603      0.44175682     -0.18000000
    -11.48184304     -6.32945750      0.79218606      0.09000000
    -10.19274500     -6.24144796     -0.44668736      0.09000000
     -9.46043712     -6.62560288      1.50836876      0.55000000
     -8.41325252     -6.01976913      1.27332791     -0.55000000
     -9.70972173     -7.15045748      2.72945049     -0.62000000
     -9.02048220     -7.01639013      3.44374348      0.32000000
    -10.58398653     -7.59236695      2.90347485      0.30000000
     -9.89870602    -10.63089095     -0.28147265      0.51000000
     -9.81314630    -11.36506934      0.69945576     -0.51000000
    -10.26623405    -11.10676192     -1.49072114     -0.47000000
    -10.38831326    -10.47548821     -2.25840048      0.31000000
    -10.46478180    -12.51518001     -1.79242100      0.07000000
    -11.18716801    -12.89196488     -1.08063236      0.09000000
    -11.08268005    -12.63863644     -3.21912577     -0.18000000
    -10.44869955    -12.07731000     -3.93737583      0.09000000
    -12.08944000    -12.16850611     -3.22616008      0.09000000
    -11.22021388    -14.05698602     -3.70810874      0.00000000
    -12.11508850    -14.93501103     -3.07586753     -0.11500000
    -12.69062870    -14.58937243     -2.22945059      0.11500000
    -12.24942108    -16.25834491     -3.52013088     -0.11500000
    -12.93103215    -16.92258278     -3.01122927      0.11500000
    -11.49558199    -16.70733802     -4.61026749      0.11000000
    -11.62060849    -18.03985268     -5.05226026     -0.54000000
    -12.25052798    -18.46777250     -4.46630950      0.43000000
    -10.47337868    -14.51579874     -4.80572929     -0.11500000
     -9.78520825    -13.84601484     -5.30079832      0.11500000
    -10.61499970    -15.83419779     -5.25619972     -0.11500000
    -10.03907003    -16.17897229     -6.09918575      0.11500000
     -9.21844733    -13.39271350     -1.59634515      0.51000000
     -9.28701722    -14.47143967     -1.01282523     -0.51000000
     -7.98659764    -12.99266740     -1.97714332     -0.47000000
     -7.86949421    -12.10841671     -2.43376056      0.31000000
     -6.80418604    -13.86135798     -1.85583110      0.07000000
     -7.07856961    -14.83418793     -2.23775636      0.09000000
     -5.65011762    -13.30954061     -2.75002793     -0.18000000
     -4.73269606    -13.92974993     -2.61701713      0.09000000
     -5.42889944    -12.27836952     -2.39331827      0.09000000
     -5.88889114    -13.29314295     -4.26947587     -0.14000000
     -6.68737858    -12.58010667     -4.52655279      0.09000000
     -6.26819874    -14.28680318     -4.56993327      0.09000000
     -4.39858185    -12.89604570     -5.23958014     -0.09000000
     -3.94757361    -11.32889472     -4.43640215     -0.22000000
     -3.65828370    -11.47845247     -3.37415627      0.09000000
     -4.79228544    -10.60865837     -4.46335861      0.09000000
     -3.07659880    -10.85948522     -4.94196209      0.09000000
     -6.15009819    -14.11584863     -0.46291075      0.51000000
     -4.97161121    -13.81408097     -0.29072136     -0.51000000
     -6.80158112    -14.71312024      0.57897299     -0.47000000
     -7.78367606    -14.89505520      0.47644089      0.31000000
     -6.16205407    -14.83334166      1.91579476      0.07000000
     -5.13324243    -14.55536666      1.78959673      0.09000000
     -6.62207546    -13.69684590      2.89215434     -0.18000000
     -6.02244081    -13.76744415      3.82561001      0.09000000
     -7.69411588    -13.81464266      3.15005500      0.09000000
     -6.37136808    -12.30550201      2.23387416     -0.18000000
     -7.19629906    -12.11294652      1.50722791      0.09000000
     -5.43404038    -12.38149203      1.63724689      0.09000000
     -6.17467406    -11.03751750      3.09996389     -0.18000000
     -5.33448155    -11.22084635      3.80485321      0.09000000
     -7.09901194    -10.83186510      3.67959712      0.09000000
     -5.83104665     -9.83046213      2.18374144      0.21000000
     -6.69995903     -9.60961620      1.52872754      0.05000000
     -4.96490694    -10.10012143      1.53862962      0.05000000
     -5.47705443     -8.57326700      2.88516621     -0.30000000
     -4.99591174     -8.72271206      3.79330603      0.33000000
     -6.30471397     -7.96883881      3.03899747      0.33000000
     -4.80501238     -8.01686850      2.28299060      0.33000000
     -5.90092181    -16.27913594      2.44590451      0.51000000
     -5.66904671    -16.53557665      3.61976532     -0.51000000
     -5.83148269    -17.20070226      1.42784619     -0.47000000
     -6.02081759    -16.29245265      1.02530185      0.31000000
     -4.68184758    -17.90287788      0.94284776      0.07000000
     -4.99479389    -18.90596697      0.68989748      0.09000000
     -4.09696104    -17.18866559     -0.29257524     -0.27000000
     -4.87940379    -17.10390505     -1.07776185      0.09000000
     -3.24275411    -17.75539278     -0.71342544      0.09000000
     -3.76290070    -16.16041279     -0.03536923      0.09000000
     -3.66772755    -18.00026131      2.05824830      0.51000000
     -2.77529353    -18.85751769      2.04354898     -0.51000000
     -1.53018844    -21.66035837      1.70341110     -0.47000000
     -2.20648133    -20.97589940      1.98918170      0.31000000
     -0.61477561    -21.28514234      0.65695141      0.07000000
     -0.11478787    -22.19003620      0.34319608      0.09000000
     -1.38969121    -20.68560658     -0.55532533     -0.18000000
     -2.07619795    -19.89051658     -0.19669491      0.09000000
     -2.00753951    -21.48480408     -1.01588439      0.09000000
     -0.49537892    -20.10567692     -1.62490064      0.00000000
      0.36217574    -20.94369945     -2.35499657     -0.11500000
      0.37724532    -22.00381976     -2.14764827      0.11500000
      1.20608832    -20.41648552     -3.34056012     -0.11500000
      1.86752896    -21.07426309     -3.88568714      0.11500000
      1.19217080    -19.04156256     -3.60978816     -0.11500000
      1.84447949    -18.62586871     -4.36340839      0.11500000
     -0.50950135    -18.73034531     -1.91465103     -0.11500000
     -1.16161054    -18.07255723     -1.36413209      0.11500000
      0.33034162    -18.19869588     -2.89907203     -0.11500000
      0.31937024    -17.13801757     -3.10435774      0.11500000
      0.47655100    -20.37509895      1.19185935      0.51000000
      1.66575850    -20.67241515      1.10706484     -0.51000000
      0.08880717    -19.22057931      1.76406363     -0.47000000
     -0.89063086    -19.02911714      1.85695734      0.31000000
      1.00725283    -18.18343022      2.19835919      0.07000000
      1.73875104    -18.02935981      1.41620309      0.09000000
      0.26792415    -16.86983166      2.44277787     -0.09000000
     -0.52609303    -17.01474652      3.21331371      0.09000000
      1.23910117    -15.77639575      2.92180609     -0.27000000
      0.70565958    -14.80342742      2.97715253      0.09000000
      2.07891194    -15.66612608      2.20354918      0.09000000
      1.65375875    -15.99051628      3.92695108      0.09000000
     -0.40126435    -16.40467012      1.13405323     -0.27000000
     -0.90559180    -15.42863060      1.30239259      0.09000000
     -1.16247396    -17.12782260      0.78123517      0.09000000
      0.35505311    -16.26929688      0.33290958      0.09000000
      1.77630478    -18.59310230      3.44180325      0.51000000
      3.00988086    -18.55118246      3.47188604     -0.51000000
      3.88153210    -21.64945543      2.68996054     -0.47000000
      3.08242372    -21.36417923      2.14287301      0.31000000
      5.14756060    -21.62782814      2.01154007      0.07000000
      5.53285721    -22.63718796      2.00571337      0.09000000
      4.96614559    -21.11475390      0.56795045     -0.27000000
      5.93355720    -21.12568246      0.02162783      0.09000000
      4.55689106    -20.08196484      0.56354400      0.09000000
      4.25062117    -21.76873153      0.02499107      0.09000000
      6.14648812    -20.77118854      2.76493035      0.51000000
      7.30391142    -21.13869530      2.95179457     -0.51000000
      6.26430052    -19.91223782      3.93745243     -0.47000000
      5.44635335    -19.55712769      4.37608279      0.31000000
      7.78248724    -19.49458534      4.55721254      0.07000000
      8.53908906    -19.68433914      3.80745283      0.09000000
      7.60698754    -17.93753371      4.31181937     -0.18000000
      8.59495115    -17.47908603      4.15938438      0.09000000
      7.12467277    -17.50194049      5.21166642      0.09000000
      6.75826316    -17.46434612      3.05441085     -0.09000000
      5.69825531    -17.80438296      3.12953338      0.09000000
      6.57672106    -15.94797875      2.94508718     -0.27000000
      6.05811742    -15.55097245      3.84136150      0.09000000
      5.95262060    -15.69852946      2.05928568      0.09000000
      7.56277009    -15.46077050      2.81457700      0.09000000
      7.32745630    -17.90530769      1.69624114     -0.27000000
      6.54819525    -17.82173276      0.90886717      0.09000000
      7.69722109    -18.94787140      1.71563371      0.09000000
      8.16717870    -17.24899053      1.41030820      0.09000000
      8.78555410    -19.78037090      6.10136866      0.51000000
      8.15460489    -19.50258879      7.11261388     -0.51000000
     10.28238778    -20.24132332      6.45784395     -0.47000000
      9.84055817    -20.66725165      5.66367490      0.31000000
     11.36150112    -19.33148795      6.15810629      0.07000000
     12.28478821    -19.85646334      6.34915253      0.09000000
     11.33093675    -18.82450002      4.69492214      0.05000000
     12.18073103    -18.13334241      4.49677065      0.09000000
     10.37994891    -18.27556760      4.50554567      0.09000000
     11.39151771    -19.91535249      3.77865657     -0.66000000
     12.23687463    -20.36301066      3.89277375      0.43000000
     11.33618441    -18.13646375      7.07551596      0.51000000
     12.35076077    -17.76024755      7.65598320     -0.51000000
     10.17241057    -17.47643609      7.22036344     -0.47000000
      9.34309832    -17.83314742      6.77468325      0.31000000
     10.04029058    -16.24283690      7.97925910      0.07000000
     10.91744730    -15.63828620      7.79908325      0.09000000
      8.81904616    -15.43037067      7.53930308     -0.09000000
      7.90407386    -16.05520563      7.66581248      0.09000000
      8.67459476    -14.15902991      8.40891469     -0.27000000
      8.49969697    -14.39857752      9.47763446      0.09000000
      7.80869676    -13.55253109      8.07586834      0.09000000
      9.58398250    -13.52695224      8.32490446      0.09000000
      8.92901567    -15.06851054      6.03497777     -0.18000000
      9.00582541    -16.00313328      5.43574261      0.09000000
      9.86045812    -14.48388626      5.86819662      0.09000000
      7.73584170    -14.26730796      5.50035086     -0.27000000
      7.74370386    -13.22331191      5.88218172      0.09000000
      6.77575808    -14.74229271      5.79589164      0.09000000
      7.77310083    -14.22518980      4.39113470      0.09000000
     10.01235201    -16.51765257      9.47119299      0.51000000
     10.84633754    -16.00127420     10.22118322     -0.51000000
     13.97027853    -16.00291937      9.45276126     -0.47000000
     13.40739562    -16.56453592      8.83148208      0.31000000
     14.47256781    -14.73193103      8.98680521      0.07000000
     15.52468608    -14.86512798      8.78610504      0.09000000
     13.78601882    -14.24126156      7.70460424     -0.09000000
     12.68382075    -14.25717111      7.86996979      0.09000000
     14.21398005    -12.79118150      7.37969258     -0.27000000
     13.77965705    -12.06778676      8.10014481      0.09000000
     13.87221711    -12.49576462      6.36715995      0.09000000
     15.31965403    -12.70433217      7.41275737      0.09000000
     14.10278973    -15.17205878      6.50705906     -0.18000000
     14.08716030    -16.23209050      6.83822482      0.09000000
     15.13529249    -14.96110766      6.15474768      0.09000000
     13.11183602    -15.01936479      5.34429617     -0.27000000
     13.32128017    -15.76433312      4.54909279      0.09000000
     13.17832233    -14.00707361      4.89465623      0.09000000
     12.07227883    -15.18107677      5.70007498      0.09000000
     14.38458471    -13.70567729     10.09973051      0.51000000
     15.33064545    -12.96220989     10.34573913     -0.51000000
     13.23303433    -13.62840569     10.80019638     -0.47000000
     12.55127697    -14.34353011     10.63911477      0.31000000
     12.84682773    -12.54961707     11.70548533      0.07000000
     12.70920353    -11.66879015     11.09520318      0.09000000
     11.48517183    -12.88000374     12.37030849     -0.18000000
     11.23586814    -12.12598245     13.15063404      0.09000000
     11.56671894    -13.87124164     12.87192444      0.09000000
     10.31178939    -12.93291516     11.36873999     -0.14000000
      9.43637855    -13.40051999     11.87273759      0.09000000
     10.58949524    -13.61123444     10.53775561      0.09000000
      9.82139606    -11.33384418     10.66152427     -0.09000000
      8.75858948    -10.84962157     12.04905382     -0.22000000
      7.95827261    -11.59987593     12.22587912      0.09000000
      8.26257819     -9.87936946     11.83748920      0.09000000
      9.34111003    -10.73557338     12.98804340      0.09000000
     13.85496081    -12.14583918     12.78016598      0.51000000
     14.09993273    -10.95166424     13.01528278     -0.51000000
     22.48131868    -10.90931485      5.45111569     -0.47000000
     21.74123730    -10.31443258      5.80291048      0.31000000
     22.35596877    -11.34715919      4.08088776      0.07000000
     23.06020698    -12.15235881      3.93945335      0.09000000
     20.93133204    -11.85683904      3.73832123     -0.11000000
     20.83391782    -12.00589383      2.64181683      0.09000000
     20.19699595    -11.07245762      4.02395077      0.09000000
     20.55117476    -13.42762314      4.58184535     -0.23000000
     21.46562198    -14.14575633      3.93872153      0.16000000
     22.76872620    -10.25365916      3.12499420      0.51000000
     22.61395942    -10.38160467      1.91347596     -0.51000000
     23.22301879     -9.10264979      3.65889459     -0.47000000
     23.26207708     -9.03600365      4.65210510      0.31000000
     23.69220621     -7.95443830      2.89977748      0.07000000
     22.82510825     -7.54504541      2.40093517      0.09000000
     24.26798786     -6.87080029      3.85068618     -0.18000000
     25.11022977     -7.31408024      4.42865739      0.09000000
     23.47622565     -6.60038412      4.58570281      0.09000000
     24.77929272     -5.58784596      3.14884229     -0.28000000
     25.61313242     -5.80915290      2.45231302      0.09000000
     25.15872709     -4.86488417      3.90111652      0.09000000
     23.65508264     -4.93049215      2.38349357      0.62000000
     22.73333174     -4.37531491      3.03078463     -0.76000000
     23.64791335     -4.98533605      1.12505915     -0.76000000
     24.71932749     -8.26989316      1.81015458      0.51000000
     25.71540515     -8.95719992      2.03916275     -0.51000000
     24.49014156     -7.76823408      0.58277639     -0.47000000
     23.72126076     -7.14733522      0.44251670      0.31000000
     25.31759265     -8.09486493     -0.56178096      0.07000000
     26.05663448     -8.83735413     -0.30023811      0.09000000
     24.44048955     -8.64362507     -1.71948831     -0.18000000
     25.08452261     -8.88583651     -2.59475033      0.09000000
     23.71777679     -7.85742325     -2.03095900      0.09000000
     23.62889980     -9.91119859     -1.37107780     -0.09000000
     22.92398661     -9.66376653     -0.54066743      0.09000000
     22.78365677    -10.35435557     -2.57370519     -0.27000000
     22.08651759     -9.54485481     -2.87300496      0.09000000
     22.18668237    -11.25303492     -2.31061308      0.09000000
     23.43793061    -10.59788505     -3.43726128      0.09000000
     24.52474846    -11.06655277     -0.89920435     -0.27000000
     23.90791089    -11.96562279     -0.68747904      0.09000000
     25.05636877    -10.79541033      0.03739469      0.09000000
     25.27378744    -11.31934824     -1.67809046      0.09000000
     26.08693856     -6.89454282     -1.07721351      0.51000000
     27.02077765     -7.04462800     -1.86471798     -0.51000000
     25.73931238     -5.66965731     -0.64445718     -0.47000000
     25.02221631     -5.54803146      0.05288940      0.31000000
     26.32622659     -4.44979405     -1.17906496      0.07000000
     26.48853929     -4.59947463     -2.23310629      0.09000000
     25.37249406     -3.22471774     -1.07601328      0.05000000
     24.43772573     -3.45947069     -1.63130442      0.09000000
     25.83448885     -2.33124488     -1.55429623      0.09000000
     25.02428151     -2.90908003      0.27154461     -0.66000000
     24.50929618     -3.67237577      0.61810449      0.43000000
     27.64490741     -4.09002390     -0.50285913      0.51000000
     27.71569095     -4.09221609      0.72648937     -0.51000000
     28.71718068     -3.73211142     -1.21283681     -0.29000000
     28.98317469     -4.20906032     -2.57686246      0.00000000
     28.59141126     -3.46537032     -3.30342873      0.09000000
     28.52828307     -5.20414272     -2.77680269      0.09000000
     29.94076542     -3.27701795     -0.56069538      0.02000000
     30.22012250     -4.00219186      0.19073928      0.09000000
     30.95801374     -3.19065035     -1.70983740     -0.18000000
     31.99907549     -3.32797903     -1.35425998      0.09000000
     30.87708456     -2.21491322     -2.24185547      0.09000000
     30.50692446     -4.29790504     -2.66382820     -0.18000000
     30.88009653     -4.15641392     -3.69837476      0.09000000
     30.84428561     -5.28653805     -2.28047581      0.09000000
     29.75636678     -1.94389852      0.13706254      0.51000000
     30.41443252     -1.70226782      1.14544279     -0.51000000
     28.88074938     -1.06292235     -0.38533247     -0.47000000
     28.40471386     -1.27239392     -1.24257828      0.31000000
     28.57211704      0.22555620      0.21660547      0.07000000
     29.50824149      0.75740642      0.30531689      0.09000000
     27.63118039      1.08765798     -0.67068778      0.05000000
     28.18252615      1.34024213     -1.60505568      0.09000000
     27.37768565      2.04518084     -0.16345276      0.09000000
     26.43457299      0.38635259     -1.01664343     -0.66000000
     26.20306204      0.63881321     -1.93312756      0.43000000
     28.00039290      0.16961316      1.62459248      0.51000000
     28.45134564      0.91313505      2.49818176     -0.51000000
     27.03015262     -0.72491959      1.91490030     -0.47000000
     26.63036483     -1.29587824      1.19531942      0.31000000
     26.47890295     -0.83758248      3.25793255      0.07000000
     26.69567626      0.06417002      3.81184371      0.09000000
     24.92973072     -0.93922010      3.28267990     -0.18000000
     24.59733575     -1.36216605      4.26163194      0.09000000
     24.57905447     -1.64773035      2.50633139      0.09000000
     24.21252127      0.42394885      3.17959761     -0.18000000
     24.66745093      1.10740133      3.93247825      0.09000000
     23.14924634      0.28705101      3.48282307      0.09000000
     24.25361379      1.12441207      1.80935944     -0.18000000
     25.30347463      1.41032415      1.57738302      0.09000000
     23.67522931      2.07504205      1.87818894      0.09000000
     23.71451247      0.29166663      0.64195066      0.21000000
     24.32641052     -0.61762166      0.50731505      0.05000000
     23.75870187      0.86488289     -0.30707551      0.05000000
     22.32274828     -0.11437527      0.88584860     -0.30000000
     21.95727923     -0.67100974      0.07310088      0.33000000
     21.69022839      0.70700131      1.02692781      0.33000000
     22.24977818     -0.73522993      1.73427117      0.33000000
     27.09859442     -1.94467739      4.09290405      0.51000000
     26.93748987     -1.95331689      5.31379858     -0.51000000
     27.86530981     -2.87411921      3.48896577     -0.47000000
     27.92831166     -2.91217965      2.48975995      0.31000000
     28.60708718     -3.88458060      4.22341352      0.07000000
     28.05164946     -4.15529553      5.11104510      0.09000000
     28.82050581     -5.14497374      3.34898203     -0.18000000
     29.41432457     -4.86986513      2.44934040      0.09000000
     27.82203403     -5.47683561      2.98804126      0.09000000
     29.49578778     -6.35148928      4.03678073     -0.09000000
     30.51445856     -6.05118173      4.38095148      0.09000000
     28.70136152     -6.83761362      5.25896677     -0.27000000
     29.18313676     -7.73496538      5.70137969      0.09000000
     27.66229747     -7.09693412      4.96465121      0.09000000
     28.65777712     -6.05087986      6.04186993      0.09000000
     29.66426997     -7.49786666      3.02789754     -0.27000000
     30.26983631     -7.16277157      2.15889441      0.09000000
     28.67175600     -7.83015559      2.65422963      0.09000000
     30.17351591     -8.36281049      3.50245738      0.09000000
     29.95096324     -3.34665131      4.67530779      0.51000000
     30.20318719     -3.17301913      5.86916978     -0.51000000
     30.93452945    -11.99622515      2.07195360     -0.47000000
     31.02265897    -11.67909870      3.01664164      0.31000000
     29.78676887    -11.56280769      1.31357273      0.07000000
     28.99811000    -11.35099054      2.01973344      0.09000000
     30.07571168    -10.31699819      0.47920189     -0.09000000
     30.52379512     -9.55388437      1.15960939      0.09000000
     31.09144133    -10.59651641     -0.64992112     -0.27000000
     30.67738928    -11.28583499     -1.41368767      0.09000000
     32.02688969    -11.03341199     -0.23981857      0.09000000
     31.35441851     -9.64490136     -1.16125940      0.09000000
     28.75723674     -9.74240014     -0.07580676     -0.27000000
     28.04354609     -9.53610404      0.75062087      0.09000000
     28.27708848    -10.44035373     -0.79289015      0.09000000
     28.95203048     -8.78577289     -0.60745350      0.09000000
     29.32436919    -12.70160595      0.44372021      0.51000000
     28.25045405    -13.27594644      0.64869397     -0.51000000
     26.91187235    -14.31597176      3.77970794     -0.47000000
     27.51148282    -13.95925541      4.50437511      0.31000000
     25.75837403    -13.49286110      3.52635108      0.07000000
     25.13237266    -13.53301870      4.40723959      0.09000000
     26.14423476    -12.02243922      3.20126875     -0.18000000
     25.22981716    -11.42413287      3.02161763      0.09000000
     26.76788023    -11.98038021      2.28591457      0.09000000
     26.93952092    -11.37345560      4.33365524      0.55000000
     27.37768235    -11.99233635      5.30266488     -0.55000000
     27.14036977    -10.04187891      4.21512873     -0.62000000
     27.62686293     -9.58234567      4.95117695      0.32000000
     26.73146335     -9.55387158      3.43682175      0.30000000
     24.96522435    -14.09816087      2.38573058      0.51000000
     23.78315893    -14.41863665      2.51279563     -0.51000000
     25.61837888    -14.28369949      1.22267680     -0.47000000
     26.58314441    -14.00722008      1.16241914      0.31000000
     25.02710165    -14.83519882      0.02263707      0.07000000
     24.06860362    -14.35920691     -0.12814191      0.09000000
     25.95587085    -14.54993857     -1.18633474     -0.18000000
     26.94823486    -15.01646178     -0.99521112      0.09000000
     26.12468451    -13.45163192     -1.23632635      0.09000000
     25.44541712    -15.02140394     -2.56544225     -0.09000000
     25.27206015    -16.12303866     -2.52974212      0.09000000
     24.12546465    -14.34065791     -2.95438848     -0.27000000
     23.32991695    -14.55412290     -2.21069065      0.09000000
     23.78203834    -14.71212012     -3.94313076      0.09000000
     24.26126435    -13.24039455     -3.02116371      0.09000000
     26.50519182    -14.76142180     -3.64703069     -0.27000000
     26.15709814    -15.14733495     -4.62888161      0.09000000
     27.45886978    -15.26848207     -3.38848926      0.09000000
     26.69979020    -13.67141672     -3.74204132      0.09000000
     24.78781730    -16.32921091      0.14852164      0.51000000
     23.70262310    -16.83501288     -0.15371734     -0.51000000
     23.96556459    -16.51449513      1.34790236     -0.47000000
     24.36759485    -16.21948519      2.20441988      0.31000000
     22.33165767    -16.38150932      1.41731965      0.07000000
     22.13866170    -16.24392760      2.47085562      0.09000000
     21.72525185    -15.05024788      0.69262344     -0.18000000
     22.17721874    -15.00815408     -0.31861174      0.09000000
     22.05249968    -14.14102080      1.22050791      0.09000000
     20.21001393    -14.74130162      0.40618867     -0.09000000
     19.81462227    -15.39917611     -0.39618897      0.09000000
     19.26529019    -14.86793281      1.60174136     -0.27000000
     19.45052527    -15.80161629      2.17019054      0.09000000
     18.20856651    -14.86184921      1.25906127      0.09000000
     19.39479022    -14.00069496      2.27462658      0.09000000
     20.08416956    -13.32373006     -0.19120828     -0.27000000
     20.45180234    -12.56095272      0.52648761      0.09000000
     19.02497742    -13.09579997     -0.43445579      0.09000000
     20.68510241    -13.23990008     -1.12142678      0.09000000
     21.25466030    -17.51330192      1.02558740      0.51000000
     20.76853667    -18.29677571      1.83435083     -0.51000000
     20.92794076    -17.49283007     -0.30834443     -0.47000000
     21.90394331    -17.27847685     -0.18962977      0.31000000
     20.57867187    -18.51006426     -1.28364621      0.07000000
     19.74697228    -18.14723728     -1.86979135      0.09000000
     21.76787202    -18.82319300     -2.22840546     -0.18000000
     21.50044403    -19.66394636     -2.90800434      0.09000000
     22.64181470    -19.14082098     -1.61582092      0.09000000
     22.21100449    -17.64197217     -3.11893394     -0.09000000
     22.49696899    -16.78942848     -2.45797126      0.09000000
     23.45043607    -18.02625411     -3.94253066     -0.27000000
     24.28220307    -18.32191563     -3.26753664      0.09000000
     23.79246514    -17.16473094     -4.55565672      0.09000000
     23.22409291    -18.88110993     -4.61322803      0.09000000
     21.08515509    -17.16199914     -4.04560404     -0.27000000
     21.45585046    -16.34711227     -4.69929572      0.09000000
     20.22910115    -16.76539963     -3.46149418      0.09000000
     20.72351989    -17.99373444     -4.68486545      0.09000000
     20.10782934    -19.79911842     -0.63486898      0.51000000
     19.15263897    -20.42737970     -1.10693794     -0.51000000
     18.24681397    -19.58628371      2.26028682     -0.47000000
     19.01846123    -19.05983901      2.61663545      0.31000000
     16.93242900    -19.08115477      2.57890219      0.07000000
     16.52227757    -19.72958586      3.33837337      0.09000000
     16.95688590    -17.64342327      3.10905573     -0.09000000
     17.34492374    -16.95924119      2.32001774      0.09000000
     15.51858463    -17.19676887      3.46482062     -0.27000000
     15.10130184    -17.83956121      4.26859631      0.09000000
     14.84168434    -17.24049403      2.58675097      0.09000000
     15.51823395    -16.14648044      3.82269315      0.09000000
     17.91420970    -17.52670618      4.32456551     -0.18000000
     18.93840940    -17.84633147      4.03024906      0.09000000
     17.56552585    -18.21482883      5.12690615      0.09000000
     18.02728374    -16.10584936      4.88904457     -0.27000000
     17.07529646    -15.78668025      5.35983548      0.09000000
     18.28438033    -15.38545211      4.08326045      0.09000000
     18.82360934    -16.05925026      5.66372957      0.09000000
     16.04443067    -19.22112194      1.36031414      0.51000000
     14.99918264    -19.86614066      1.40228041     -0.51000000
     16.44672484    -18.60712120      0.23461871     -0.47000000
     17.31844507    -18.12869530      0.24896539      0.31000000
     15.70925773    -18.57497850     -1.01397278      0.07000000
     14.75018058    -18.12471018     -0.80687609      0.09000000
     16.47679494    -17.70647489     -2.04066166     -0.18000000
     16.08517488    -17.86589620     -3.06802559      0.09000000
     17.54282280    -18.01737712     -2.04447017      0.09000000
     16.37740949    -16.19365538     -1.77166809     -0.09000000
     16.58403012    -15.99983453     -0.69248879      0.09000000
     17.42615081    -15.42723377     -2.59066700     -0.27000000
     18.45138729    -15.76047420     -2.32719132      0.09000000
     17.35537614    -14.33597029     -2.39304995      0.09000000
     17.26983202    -15.59589782     -3.67761771      0.09000000
     14.96445401    -15.68928699     -2.10397234     -0.27000000
     14.73059246    -15.87403516     -3.17423406      0.09000000
     14.88783647    -14.60198527     -1.91622536      0.09000000
     14.19672206    -16.19702294     -1.48511007      0.09000000
     15.38270740    -19.92114625     -1.64973919      0.51000000
     14.30199303    -20.10405284     -2.20194899     -0.51000000
     16.31163602    -20.89375399     -1.62247640     -0.47000000
     17.18374852    -20.71576338     -1.16282670      0.31000000
     16.16201657    -22.16460955     -2.32615551      0.07000000
     15.94860827    -21.93887635     -3.36166661      0.09000000
     17.45203348    -23.02115334     -2.29458790      0.05000000
     17.29172972    -23.98754501     -2.82493857      0.09000000
     17.75031771    -23.24162156     -1.24478083      0.09000000
     18.51457535    -22.33927410     -2.95690121     -0.66000000
     18.79325587    -21.61596828     -2.36631793      0.43000000
     15.01369770    -23.02634121     -1.83860043      0.51000000
     14.30933089    -23.63284231     -2.65149154     -0.51000000
     12.82092287    -21.47180733      0.55380603     -0.47000000
     13.59696990    -20.94859420      0.93322484      0.31000000
     11.59571937    -20.73379507      0.37608240      0.07000000
     10.92728119    -21.00687571      1.18105008      0.09000000
     11.87073334    -19.20588007      0.41336040     -0.18000000
     12.61605724    -18.92561233     -0.35844142      0.09000000
     12.34364658    -19.01075236      1.40289776      0.09000000
     10.63234634    -18.28566163      0.29573741     -0.09000000
      9.74921754    -18.83111307      0.71005675      0.09000000
     10.83588161    -17.02349271      1.14786760     -0.27000000
     11.75066435    -16.49089541      0.81714497      0.09000000
     10.94979229    -17.29511952      2.21834494      0.09000000
      9.96813454    -16.33856842      1.04731927      0.09000000
     10.32466328    -17.86893533     -1.15282772     -0.27000000
      9.45024724    -17.18401028     -1.17508359      0.09000000
     10.08589499    -18.74794659     -1.78361680      0.09000000
     11.19680582    -17.34241347     -1.59380848      0.09000000
     10.93427532    -21.15516407     -0.91349092      0.51000000
      9.76802993    -21.54186500     -0.95620223     -0.51000000
     11.66865532    -21.08242967     -2.03914269     -0.47000000
     12.62266125    -20.77167546     -1.98970053      0.31000000
     11.12832636    -21.37495806     -3.35032221      0.07000000
     10.08195393    -21.11415112     -3.34052232      0.09000000
     11.82092969    -20.53708168     -4.43080886     -0.09000000
     12.30822784    -19.66348474     -3.93243480      0.09000000
     12.91002340    -21.30408123     -5.21333869     -0.27000000
     13.41384597    -20.61643339     -5.92508597      0.09000000
     12.47814041    -22.13304226     -5.81016110      0.09000000
     13.67775471    -21.71001685     -4.52065823      0.09000000
     10.73971786    -19.97250234     -5.37081611     -0.27000000
     11.20514906    -19.39438751     -6.19491349      0.09000000
     10.05182429    -19.30000350     -4.81555508      0.09000000
     10.13922430    -20.79569881     -5.81106943      0.09000000
     11.21304762    -22.86390644     -3.61879624      0.51000000
     10.37732735    -23.44561018     -4.31983371     -0.51000000
      7.38208931    -22.64727126     -2.27669682     -0.47000000
      8.05646350    -22.06602602     -1.80325209      0.31000000
      6.61800509    -22.12010250     -3.38489282      0.07000000
      5.63617468    -21.87513946     -3.01011240      0.09000000
      7.25409174    -20.88108522     -4.02744548     -0.09000000
      8.26752007    -21.16663440     -4.38948549      0.09000000
      6.44724354    -20.41554390     -5.26128968     -0.27000000
      5.39754394    -20.18814048     -4.98145239      0.09000000
      6.43024300    -21.18388130     -6.06092967      0.09000000
      6.90745705    -19.49914685     -5.68528956      0.09000000
      7.44061024    -19.71770360     -3.01448360     -0.18000000
      8.02860517    -18.91601718     -3.51547966      0.09000000
      8.04744913    -20.06924595     -2.15208153      0.09000000
      6.13689782    -19.10290493     -2.48511591     -0.27000000
      5.55633029    -18.62496859     -3.30202134      0.09000000
      6.35867777    -18.32637385     -1.72123592      0.09000000
      5.49826967    -19.87697655     -2.01047425      0.09000000
      6.42712693    -23.23707374     -4.39141738      0.51000000
      5.31082456    -23.63351491     -4.71821724     -0.51000000
      7.52832771    -23.79965835     -4.92790001     -0.47000000
      8.43872847    -23.50670991     -4.62742278      0.31000000
      7.46856558    -24.82261833     -5.95264042      0.07000000
      6.57458685    -24.68582869     -6.54809975      0.09000000
      8.72129030    -24.78266839     -6.87094431     -0.18000000
      8.61683702    -25.51060346     -7.70207142      0.09000000
      9.61065839    -25.04208637     -6.25552657      0.09000000
      8.99001645    -23.44670172     -7.50053887      0.00000000
      7.96331802    -22.62857949     -8.00015076     -0.11500000
      6.93133715    -22.93172499     -7.90792368      0.11500000
      8.26442338    -21.40341070     -8.60709474     -0.11500000
      7.46438975    -20.77172462     -8.96619416      0.11500000
      9.59907104    -21.00413239     -8.74614691     -0.11500000
      9.84097447    -20.06904672     -9.21796154      0.11500000
     10.32162489    -23.02335969     -7.64196577     -0.11500000
     11.11958186    -23.62940965     -7.24772367      0.11500000
     10.62937393    -21.81463363     -8.26579829     -0.11500000
     11.65732720    -21.49764015     -8.34161191      0.11500000
      7.39301418    -26.20737057     -5.32780758      0.51000000
      8.16238957    -27.10524917     -5.69956208     -0.51000000
     -2.72069756    -24.35814498     -2.76978942     -0.47000000
     -2.68156088    -24.90926063     -1.93571163      0.31000000
     -3.67934348    -23.28592335     -2.82619571      0.07000000
     -3.80426838    -22.91637080     -1.81910896      0.09000000
     -3.18776291    -22.15234132     -3.76151785     -0.18000000
     -2.98175769    -22.57839834     -4.76851368      0.09000000
     -2.21547040    -21.78655709     -3.36564918      0.09000000
     -4.13336855    -20.93968275     -3.91567385     -0.09000000
     -5.07238019    -21.27665977     -4.41684348      0.09000000
     -4.51479577    -20.31954873     -2.56149266     -0.27000000
     -5.01499340    -21.06083246     -1.90407824      0.09000000
     -5.21495240    -19.47220659     -2.70434763      0.09000000
     -3.61027551    -19.93545925     -2.04760666      0.09000000
     -3.47813655    -19.88168277     -4.81674576     -0.27000000
     -2.53685971    -19.51151321     -4.35571318      0.09000000
     -4.15702709    -19.01714577     -4.96641553      0.09000000
     -3.23357964    -20.31466212     -5.80943991      0.09000000
     -5.01814494    -23.81697662     -3.27384630      0.51000000
     -5.91095852    -24.04622090     -2.45612709     -0.51000000
     -9.66097205    -19.52023707     -6.84572931     -0.47000000
    -10.39396967    -19.17039579     -6.25038598      0.31000000
     -8.55712845    -18.63169258     -7.07497999      0.07000000
     -8.96402432    -17.74052000     -7.52189114      0.09000000
     -7.85597812    -18.27090641     -5.74363241     -0.18000000
     -7.50730229    -19.20509315     -5.24987097      0.09000000
     -8.61556654    -17.81859429     -5.06813886      0.09000000
     -6.66862526    -17.29068454     -5.85360188     -0.09000000
     -5.84808766    -17.79935605     -6.41066730      0.09000000
     -7.02351447    -15.99464911     -6.60216823     -0.27000000
     -7.32824822    -16.20333685     -7.64869257      0.09000000
     -6.14295318    -15.31883015     -6.62895333      0.09000000
     -7.84689173    -15.46116378     -6.08369320      0.09000000
     -6.13488163    -16.95396104     -4.45472435     -0.27000000
     -6.89233118    -16.37895333     -3.87952297      0.09000000
     -5.20516838    -16.35032119     -4.53012103      0.09000000
     -5.90424989    -17.88040389     -3.89375363      0.09000000
     -7.59910215    -19.24369330     -8.07144536      0.51000000
     -7.63732022    -18.94367975     -9.27098262     -0.51000000
     -9.70771056    -18.71734904    -11.52335773     -0.47000000
     -9.36343479    -19.13735792    -10.67954453      0.31000000
     -9.70962123    -17.27425958    -11.58644669      0.07000000
    -10.47133501    -16.99731064    -12.29971351      0.09000000
    -10.05917276    -16.63207900    -10.24369093     -0.09000000
     -9.39039134    -17.06021352     -9.46756647      0.09000000
     -9.84432266    -15.10189164    -10.27098445     -0.27000000
     -8.79047315    -14.83166546    -10.48833101      0.09000000
    -10.10021090    -14.66347574     -9.28498306      0.09000000
    -10.50176345    -14.63888312    -11.03551432      0.09000000
    -11.52527098    -16.98316272     -9.87742259     -0.18000000
    -11.69105814    -18.07663018    -10.00561161      0.09000000
    -12.20131245    -16.46355683    -10.59280173      0.09000000
    -11.92159055    -16.62111658     -8.44289709     -0.27000000
    -11.29766171    -17.18499995     -7.71844896      0.09000000
    -12.98411943    -16.88761655     -8.25507934      0.09000000
    -11.80018833    -15.53602200     -8.24771505      0.09000000
     -8.39778202    -16.80646010    -12.17999530      0.51000000
     -8.37449641    -15.90586968    -13.02000173     -0.51000000
     -7.26666138    -17.43979537    -11.79602447     -0.47000000
     -7.31522123    -18.11141093    -11.05294062      0.31000000
     -5.98037503    -17.28608924    -12.45943989      0.07000000
     -5.77988746    -16.23097208    -12.56751016      0.09000000
     -4.82959739    -17.98004417    -11.67041611     -0.18000000
     -3.88688890    -17.97958086    -12.25803832      0.09000000
     -5.11391850    -19.04112962    -11.48636839      0.09000000
     -4.48715085    -17.33817940    -10.34844212      0.00000000
     -4.41694124    -15.94292114    -10.18928773     -0.11500000
     -4.63197637    -15.29611413    -11.02148439      0.11500000
     -4.04188730    -15.37645467     -8.96198815     -0.11500000
     -4.02691031    -14.30528877     -8.85228676      0.11500000
     -3.68177226    -16.20294878     -7.89330914      0.11000000
     -3.31011624    -15.65407897     -6.65020556     -0.54000000
     -3.47064334    -14.70831057     -6.67747253      0.43000000
     -4.11093006    -18.15322722     -9.26675311     -0.11500000
     -4.12143745    -19.22694270     -9.38578993      0.11500000
     -3.69450273    -17.59024791     -8.05328596     -0.11500000
     -3.39918316    -18.22395531     -7.23122813      0.11500000
     -5.98440873    -17.84925433    -13.87602629      0.51000000
     -6.05800011    -17.09531910    -14.85258938     -0.51000000
     -6.21752897    -16.46951425    -14.38704611     -0.47000000
     -7.11269786    -16.55353272    -14.80668408      0.31000000
     -5.78572071    -14.97855590    -14.67879156      0.07000000
     -6.75199263    -14.52852459    -14.54760496      0.09000000
     -4.94332903    -14.18196130    -13.63573863     -0.18000000
     -4.34345977    -13.39561061    -14.13456915      0.09000000
     -4.22173218    -14.87260240    -13.16291132      0.09000000
     -5.75957046    -13.42751719    -12.55079699     -0.09000000
     -6.33408761    -14.17154054    -11.95145080      0.09000000
     -4.80352107    -12.66391794    -11.62599137     -0.27000000
     -5.35735156    -12.23075428    -10.76632535      0.09000000
     -4.32807788    -11.83251092    -12.18780244      0.09000000
     -3.99037471    -13.30994101    -11.24214563      0.09000000
     -6.76078606    -12.40421184    -13.12250178     -0.27000000
     -7.58612736    -12.89983812    -13.67137622      0.09000000
     -6.24239258    -11.70577569    -13.81375358      0.09000000
     -7.21111050    -11.81024079    -12.29855436      0.09000000
     -5.51213962    -14.46524629    -16.18885717      0.51000000
     -5.14432253    -13.33152576    -16.46602541     -0.51000000
     -5.83698315    -15.32854718    -17.16495617     -0.47000000
     -6.05219530    -15.99817685    -16.44740716      0.31000000
     -5.09451989    -15.80756446    -18.31913926      0.07000000
     -4.21551533    -15.18791636    -18.42284986      0.09000000
     -4.61873312    -17.26801930    -18.14026832     -0.18000000
     -4.21246913    -17.63839353    -19.11279710      0.09000000
     -5.49461726    -17.90615892    -17.87863132      0.09000000
     -3.50824266    -17.46077338    -17.07964690     -0.18000000
     -3.87101390    -17.17072613    -16.07481904      0.09000000
     -2.62126781    -16.84520957    -17.32845039      0.09000000
     -3.08514159    -18.93343944    -17.05293374      0.55000000
     -3.47580176    -19.71227451    -17.92313306     -0.55000000
     -2.28125406    -19.32469626    -16.04323552     -0.62000000
     -2.01509334    -20.29307432    -16.01648110      0.32000000
     -1.91571042    -18.67841657    -15.38294203      0.30000000
     -5.85193022    -15.70750320    -19.63595750      0.51000000
     -5.28088245    -15.31200561    -20.65766308     -0.51000000
     -8.51321918    -13.97119935    -20.40196222     -0.47000000
     -9.20653499    -14.31081214    -19.76157019      0.31000000
     -8.60305111    -12.54587347    -20.60705602      0.07000000
     -9.44381968    -12.36951831    -21.26333989      0.09000000
     -8.84793604    -11.78389681    -19.28586115      0.05000000
     -8.89897437    -10.68678255    -19.46617168      0.09000000
     -8.02922631    -11.99932180    -18.57161151      0.09000000
    -10.06797537    -12.20397260    -18.68138432     -0.66000000
    -10.78982078    -11.78002178    -19.21287878      0.43000000
     -7.38181469    -12.00676552    -21.31710557      0.51000000
     -7.46767591    -11.55704937    -22.45726220     -0.51000000
     -6.18124765    -12.04490972    -20.68737253     -0.47000000
     -6.10381560    -12.45499173    -19.78458562      0.31000000
     -4.96040225    -11.47123908    -21.25619877      0.07000000
     -5.20135678    -10.44578886    -21.49747179      0.09000000
     -3.76685740    -11.40217960    -20.29514721     -0.09000000
     -2.94197196    -10.83775485    -20.79352055      0.09000000
     -4.15381590    -10.61664138    -19.02971119     -0.27000000
     -3.25612742    -10.44727606    -18.39852081      0.09000000
     -4.88489052    -11.18836787    -18.42059411      0.09000000
     -4.58818061     -9.62906292    -19.28712257      0.09000000
     -3.23046109    -12.79105140    -19.90986048     -0.27000000
     -2.85815937    -13.35922677    -20.78667921      0.09000000
     -4.02505785    -13.37396250    -19.40529993      0.09000000
     -2.38481355    -12.68018578    -19.20004081      0.09000000
     -4.50733268    -12.09410845    -22.57299155      0.51000000
     -3.97435977    -11.40351407    -23.44299639     -0.51000000
     -4.68152478    -13.42159236    -22.74600811     -0.47000000
     -5.09284030    -13.95967568    -22.00256869      0.31000000
     -4.17296813    -14.15736408    -23.88340115      0.07000000
     -3.20166962    -13.75789021    -24.12611310      0.09000000
     -4.02928998    -15.66395370    -23.54313793     -0.18000000
     -5.03307047    -16.11235599    -23.37083096      0.09000000
     -3.48405798    -15.72628150    -22.57315620      0.09000000
     -3.24806791    -16.50508652    -24.58551446     -0.18000000
     -3.81059078    -16.56374880    -25.54033365      0.09000000
     -3.11976770    -17.54159056    -24.20956274      0.09000000
     -1.85316736    -15.92635185    -24.84066132      0.55000000
     -0.90978928    -16.17054295    -24.08058099     -0.55000000
     -1.71821905    -15.09942045    -25.89993931     -0.62000000
     -0.84133116    -14.62169689    -26.01660353      0.32000000
     -2.52014251    -14.84363638    -26.43874598      0.30000000
     -5.04677964    -13.98910735    -25.11245696      0.51000000
     -4.52219430    -13.82503992    -26.21805267     -0.51000000
     -7.48619548    -10.41874784    -25.07553132     -0.47000000
     -7.69335530    -10.83872215    -24.17896774      0.31000000
     -7.07096456     -9.04217586    -25.05432935      0.07000000
     -7.87151602     -8.46269631    -25.48984499      0.09000000
     -6.81804423     -8.56161826    -23.60269128     -0.18000000
     -6.14152770     -9.29438376    -23.11172426      0.09000000
     -7.78729781     -8.60099704    -23.05450806      0.09000000
     -6.19601774     -7.16328454    -23.44813918     -0.18000000
     -5.22927130     -7.12073566    -23.98843919      0.09000000
     -5.97419902     -6.99351782    -22.36828524      0.09000000
     -7.09093846     -6.01763177    -23.94499246     -0.18000000
     -8.05142097     -6.07102220    -23.38948922      0.09000000
     -7.31023315     -6.16433652    -25.02499346      0.09000000
     -6.44428968     -4.64221135    -23.72645918      0.21000000
     -5.52496109     -4.54827651    -24.34406765      0.05000000
     -6.16793222     -4.51697664    -22.65834386      0.05000000
     -7.35914156     -3.55023154    -24.10309163     -0.30000000
     -7.66146101     -3.67157078    -25.10121765      0.33000000
     -6.89555242     -2.62230833    -23.98016075      0.33000000
     -8.21532649     -3.54083639    -23.49934377      0.33000000
     -5.86344572     -8.85356814    -25.94588612      0.51000000
     -5.88842548     -8.08925893    -26.91249695     -0.51000000
     -4.61600041     -9.59934498    -25.71225451     -0.47000000
     -4.68073697    -10.26867904    -24.97028893      0.31000000
     -3.16452031     -9.58111418    -26.34794850      0.07000000
     -3.30694213     -9.14557099    -27.32641598      0.09000000
     -2.20010827     -8.65914464    -25.52295898     -0.18000000
     -1.37650405     -8.32032125    -26.18742866      0.09000000
     -1.74270638     -9.25972674    -24.70422306      0.09000000
     -2.70711675     -7.43893541    -24.84773858     -0.03000000
     -2.84400986     -6.20628499    -25.41430191     -0.15000000
     -2.85093454     -6.00858497    -26.48290730      0.22000000
     -2.96432133     -5.27328577    -24.41838000     -0.51000000
     -3.07701142     -4.29716680    -24.56648013      0.37000000
     -2.95719616     -5.87162115    -23.20054910      0.24000000
     -2.78619332     -7.25501475    -23.42174915      0.11000000
     -2.71628873     -8.12189443    -22.33325530     -0.25000000
     -2.60129648     -9.18625691    -22.47524687      0.17000000
     -2.84161144     -7.58747857    -21.04998197     -0.20000000
     -2.81054623     -8.25404517    -20.19962118      0.14000000
     -3.07380396     -5.33657078    -21.93023064     -0.27000000
     -3.21540378     -4.27753469    -21.77305891      0.16000000
     -3.01768377     -6.21959541    -20.85018853     -0.14000000
     -3.12123335     -5.83143527    -19.84536142      0.14000000
     -2.09867681    -10.87643857    -26.55466802      0.51000000
     -2.49476384    -12.02092435    -26.42997389     -0.51000000
     -0.68503685    -10.71522330    -26.83534200     -0.47000000
     -0.53670745     -9.85469724    -27.30971264      0.31000000
      0.75391148    -11.25796362    -26.42209105      0.07000000
      1.35508289    -11.01855928    -27.28868152      0.09000000
      1.07918861    -10.14902995    -25.36523999     -0.18000000
      0.41806973    -10.32780048    -24.48880240      0.09000000
      0.77206890     -9.17812830    -25.81818732      0.09000000
      2.47862197     -9.94146159    -24.80995557      0.55000000
      3.42454668    -10.71298998    -24.92648802     -0.55000000
      2.61284673     -8.77375418    -24.13631146     -0.62000000
      3.50060186     -8.54514523    -23.72367292      0.32000000
      1.85807628     -8.12814109    -24.08356812      0.30000000
      1.35879528    -12.77612489    -26.02369611      0.51000000
      0.49288898    -13.58536025    -25.73530015     -0.51000000
      2.74205159    -13.30409376    -25.93354916     -0.47000000
      3.57291714    -12.84257887    -26.26945994      0.31000000
      2.93010436    -14.54443375    -25.18411521      0.07000000
      2.03853969    -15.15276262    -25.23892266      0.09000000
      4.12027721    -15.36987169    -25.69974671      0.14000000
      4.22799406    -16.30729377    -25.09781779      0.09000000
      5.36011136    -14.66228758    -25.65631342     -0.66000000
      5.24685659    -13.86470748    -26.21310598      0.43000000
      3.88092560    -15.77730889    -27.15986642     -0.27000000
      3.84227669    -14.89090131    -27.82699153      0.09000000
      2.92599785    -16.33535073    -27.25469889      0.09000000
      4.70446719    -16.43960500    -27.50581286      0.09000000
      3.20399163    -14.27374054    -23.72000938      0.51000000
      3.18378510    -15.17323209    -22.88431871     -0.51000000
      3.52757643    -13.02717801    -23.34622938     -0.47000000
      3.49693198    -12.28646114    -24.02134867      0.31000000
      4.24208757    -12.77406654    -22.09605048      0.07000000
      4.76806628    -13.66777563    -21.79715649      0.09000000
      5.30705207    -11.67616324    -22.21822133      0.14000000
      5.85959982    -11.56275228    -21.25431284      0.09000000
      4.77733935    -10.41061453    -22.58373605     -0.66000000
      4.42068783    -10.54110236    -23.48039357      0.43000000
      6.31086373    -12.05521241    -23.31469315     -0.27000000
      6.80519194    -13.01543810    -23.06265251      0.09000000
      7.09832168    -11.27901783    -23.40323948      0.09000000
      5.82340431    -12.15832815    -24.30620925      0.09000000
      3.32629092    -12.42632254    -20.94742353      0.51000000
      3.78415544    -12.17820669    -19.83541958     -0.51000000
      1.99591297    -12.41729290    -21.15194209     -0.47000000
      1.58737244    -12.76366608    -21.99951832      0.31000000
      1.10355031    -11.86989120    -20.15431007      0.07000000
      1.67556010    -11.26828463    -19.46849621      0.09000000
      0.05298432    -10.91258063    -20.76670373     -0.18000000
     -0.71943629    -10.64756574    -20.01071078      0.09000000
     -0.46774054    -11.42922817    -21.60212694      0.09000000
      0.68760148     -9.60400291    -21.27639353     -0.14000000
     -0.11394514     -8.95078906    -21.68388762      0.09000000
      1.35147918     -9.87642930    -22.12261219      0.09000000
      1.66718603     -8.68132479    -20.04409253     -0.09000000
      0.34880626     -8.32904309    -18.84742702     -0.22000000
     -0.49928733     -7.80245230    -19.33410215      0.09000000
      0.72393377     -7.67523297    -18.03021156      0.09000000
     -0.03882461     -9.25957758    -18.38037684      0.09000000
      0.43979161    -12.85976462    -19.24017186      0.51000000
      0.10291667    -12.46986651    -18.12862067     -0.51000000
      0.27914138    -14.15005589    -19.61149004     -0.47000000
      0.52812383    -14.43862996    -20.53592220      0.31000000
     -0.27646938    -15.15890694    -18.70874128      0.07000000
     -1.26036713    -14.83106722    -18.40328733      0.09000000
     -0.39080199    -16.55121649    -19.38009890     -0.18000000
     -0.81534506    -17.28480965    -18.65538618      0.09000000
      0.63104184    -16.91008642    -19.63877355      0.09000000
     -1.26182713    -16.58196680    -20.65188510     -0.18000000
     -0.74646264    -16.00660677    -21.44779451      0.09000000
     -2.22704094    -16.06778989    -20.44647028      0.09000000
     -1.58567381    -17.99465321    -21.18328111      0.20000000
     -1.98679632    -17.96522521    -22.21875551      0.09000000
     -2.34801527    -18.47117352    -20.52344677      0.09000000
     -0.37411003    -18.86686501    -21.14111540     -0.70000000
     -0.27376490    -19.50330210    -20.34795661      0.44000000
      0.76219634    -18.68592878    -21.79337625      0.64000000
      0.98769855    -17.73914128    -22.67608083     -0.80000000
      1.92395333    -17.64264411    -22.99526416      0.46000000
      0.22286258    -17.19754830    -23.02467585      0.46000000
      1.77315242    -19.47354921    -21.50021586     -0.80000000
      2.70646962    -19.15763421    -21.70099499      0.46000000
      1.64197104    -20.21079902    -20.80780001      0.46000000
      0.54766542    -15.33457734    -17.44067373      0.51000000
      0.03130682    -15.33593004    -16.32550772     -0.51000000
      1.88106322    -15.41699558    -17.59579958     -0.47000000
      2.25477794    -15.47162299    -18.52671476      0.31000000
      2.81961352    -15.39849918    -16.48020695      0.07000000
      2.52987975    -16.18536661    -15.80035439      0.09000000
      4.26864971    -15.65013238    -16.90913137      0.14000000
      4.98310001    -15.40520053    -16.08602972      0.09000000
      4.63488256    -14.91161768    -18.07209042     -0.66000000
      4.07666740    -15.25706752    -18.79833359      0.43000000
      4.43703362    -17.13714253    -17.25533362     -0.27000000
      4.19234015    -17.77308872    -16.38008470      0.09000000
      5.48563293    -17.34354053    -17.55450421      0.09000000
      3.76911693    -17.43379519    -18.09191851      0.09000000
      2.77156657    -14.11424275    -15.66978046      0.51000000
      2.62790490    -14.13358823    -14.44737502     -0.51000000
      2.82923426    -12.95116253    -16.34581046     -0.47000000
      2.97373402    -12.96999692    -17.33290020      0.31000000
      2.81189352    -11.64933522    -15.70781797      0.07000000
      3.62047422    -11.64289036    -14.98917607      0.09000000
      3.10163110    -10.52392226    -16.72455761     -0.18000000
      2.93148473     -9.52324503    -16.26207515      0.09000000
      2.41099980    -10.62161240    -17.58827118      0.09000000
      4.56009804    -10.56356896    -17.20111184     -0.18000000
      4.78589078    -11.57917323    -17.60063938      0.09000000
      5.21393446    -10.40945513    -16.31213357      0.09000000
      4.87970530     -9.52256832    -18.27205289      0.20000000
      4.67716922     -8.49193869    -17.90308726      0.09000000
      4.30844530     -9.71770678    -19.20767109      0.09000000
      6.33413328     -9.69285818    -18.52956510     -0.70000000
      6.82248293    -10.47576860    -18.12716823      0.44000000
      7.04194322     -9.03508494    -19.42506854      0.64000000
      6.58278344     -8.05286485    -20.15575805     -0.80000000
      5.70000230     -7.64954504    -19.89184135      0.46000000
      7.28257072     -7.45350632    -20.56693421      0.46000000
      8.29780302     -9.39650391    -19.55448143     -0.80000000
      8.52494849    -10.25859287    -19.08930025      0.46000000
      8.68435807     -9.26198295    -20.47231620      0.46000000
      1.56958746    -11.29906914    -14.91906258      0.51000000
      1.65260213    -10.78142749    -13.80949996     -0.51000000
      0.36914387    -11.55566113    -15.45721270     -0.47000000
      0.29530492    -11.96621679    -16.37314342      0.31000000
     -0.88308854    -11.28117742    -14.77085863      0.07000000
     -0.84169548    -10.25470303    -14.43272732      0.09000000
     -2.04349908    -11.36847087    -15.74739945     -0.09000000
     -1.76560159    -10.76307380    -16.64510755      0.09000000
     -2.26419629    -12.81622902    -16.21422629     -0.27000000
     -2.92892926    -12.82438018    -17.09992165      0.09000000
     -2.73452044    -13.43112663    -15.42469164      0.09000000
     -1.32139754    -13.31248402    -16.49644752      0.09000000
     -3.31630200    -10.74589210    -15.13977575     -0.27000000
     -3.63560143    -11.29534143    -14.23182608      0.09000000
     -4.14920821    -10.79221084    -15.87447786      0.09000000
     -3.14484933     -9.68404698    -14.86541414      0.09000000
     -1.08294012    -12.12214862    -13.51110778      0.51000000
     -1.45316906    -11.60499298    -12.45716877     -0.51000000
     -0.76455504    -13.43970664    -13.55916332     -0.47000000
     -0.49641125    -13.86194983    -14.42528726      0.31000000
     -0.75612035    -14.30968038    -12.39125959      0.07000000
     -1.72324572    -14.23668168    -11.91379285      0.09000000
     -0.51611694    -15.77154834    -12.76969662     -0.09000000
      0.43496126    -15.86363654    -13.34653673      0.09000000
     -0.43758670    -16.67049743    -11.51675605     -0.27000000
      0.43821971    -16.43277212    -10.88203790      0.09000000
     -0.34620118    -17.73228374    -11.83144892      0.09000000
     -1.35979493    -16.57283354    -10.90510225      0.09000000
     -1.67125438    -16.26926261    -13.66024754     -0.27000000
     -2.62419590    -16.26234955    -13.09549559      0.09000000
     -1.47086349    -17.31639790    -13.97434750      0.09000000
     -1.78818099    -15.65509123    -14.57565609      0.09000000
      0.26944583    -13.84769080    -11.36913149      0.51000000
     -0.02921489    -13.70534982    -10.18684003     -0.51000000
      1.49435072    -13.51376636    -11.82914111     -0.47000000
      1.69287500    -13.65987350    -12.80347571      0.31000000
      2.59649650    -12.98492133    -11.02942324      0.07000000
      2.81489857    -13.70269523    -10.25463683      0.09000000
      3.85652252    -12.81787110    -11.92094840      0.05000000
      3.63659778    -12.12808504    -12.76510538      0.09000000
      4.09700005    -13.81249163    -12.35936796      0.09000000
      4.99758403    -12.34239748    -11.20929039     -0.66000000
      5.76275413    -12.73955390    -11.66643986      0.43000000
      2.26224945    -11.67526398    -10.32969251      0.51000000
      2.56172595    -11.46959872     -9.15131643     -0.51000000
      1.55506481    -10.78228152    -11.04982934     -0.47000000
      1.39341900    -10.98645156    -12.02065992      0.31000000
      1.02247425     -9.50969877    -10.58357688     -0.02000000
      0.45528937     -9.08305500    -11.39642572      0.09000000
      1.85180148     -8.88762094    -10.28165600      0.09000000
      0.07872267     -9.62148220     -9.41986916      0.51000000
     -0.02221047     -8.70961749     -8.60578248     -0.51000000
     -0.63838918    -10.74737735     -9.29833560     -0.47000000
     -0.59296947    -11.44344484    -10.01390104      0.31000000
     -1.45394196    -11.02444268     -8.13518460      0.07000000
     -1.60137738    -10.10893243     -7.58321983      0.09000000
     -2.85492950    -11.54228838     -8.53712986     -0.18000000
     -3.33400260    -12.12714657     -7.72804499      0.09000000
     -2.78415014    -12.18520671     -9.44099011      0.09000000
     -3.75119714    -10.36359450     -8.82524447      0.00000000
     -4.49764145     -9.76779262     -7.79158411     -0.11500000
     -4.40595831    -10.13918499     -6.78629924      0.11500000
     -5.36205829     -8.69629420     -8.05015942     -0.11500000
     -5.92246830     -8.24192287     -7.24482442      0.11500000
     -5.51801782     -8.23279310     -9.36027603     -0.11500000
     -6.21019100     -7.43227718     -9.58218602      0.11500000
     -3.88321854     -9.85672580    -10.12526924     -0.11500000
     -3.30406829    -10.28751169    -10.92896888      0.11500000
     -4.77955082     -8.81728233    -10.39440485     -0.11500000
     -4.91151214     -8.47318327    -11.40447798      0.11500000
     -0.78378972    -11.94108459     -7.12411015      0.51000000
     -0.67390604    -11.58358189     -5.95646108     -0.51000000
     -0.29957021    -13.13622473     -7.51995502     -0.47000000
     -0.30486500    -13.39710213     -8.49211253      0.31000000
      0.16133421    -14.15511287     -6.58021878      0.07000000
     -0.55919778    -14.18695899     -5.77457235      0.09000000
      0.16502224    -15.54479362     -7.22761967     -0.09000000
     -0.73016198    -15.61619274     -7.89189148      0.09000000
      1.42000625    -15.81039671     -8.08035869     -0.27000000
      1.60260590    -14.98765935     -8.79894679      0.09000000
      1.29732854    -16.75430384     -8.65216826      0.09000000
      2.30995959    -15.92713079     -7.42800409      0.09000000
      0.02277631    -16.62237156     -6.13557918     -0.27000000
     -0.92588440    -16.48937171     -5.57488504      0.09000000
      0.87230640    -16.57716651     -5.42291231      0.09000000
      0.00756119    -17.63405687     -6.58913848      0.09000000
      1.50959654    -13.82630149     -5.93641686      0.51000000
      1.80124040    -14.24132067     -4.81534882     -0.51000000
      2.35267056    -13.00355690     -6.59039784     -0.47000000
      2.12386199    -12.66949157     -7.50412331      0.31000000
      3.58601375    -12.51645907     -5.99919745      0.07000000
      3.76854687    -13.02539964     -5.06470216      0.09000000
      4.82756883    -12.73264163     -6.89904245     -0.18000000
      5.72360436    -12.21177214     -6.49533671      0.09000000
      4.64779213    -12.38118917     -7.93667892      0.09000000
      5.12087567    -14.20521096     -6.90401118      0.00000000
      5.70540406    -14.80674308     -5.77631340     -0.11500000
      5.96823513    -14.19653720     -4.92503334      0.11500000
      5.91304297    -16.19062074     -5.73140568     -0.11500000
      6.34130414    -16.64777377     -4.85098514      0.11500000
      5.54937895    -16.98015503     -6.82756189     -0.11500000
      5.69557644    -18.04906308     -6.80350082      0.11500000
      4.79434709    -15.00462775     -8.00888716     -0.11500000
      4.35180043    -14.55103463     -8.88188194      0.11500000
      5.00210992    -16.38638289     -7.97011135     -0.11500000
      4.72845542    -16.99965697     -8.81585026      0.11500000
      3.44544168    -11.07708177     -5.59264551      0.51000000
      3.46088634    -10.76807664     -4.40297418     -0.51000000
      3.27489394    -10.16156032     -6.56360414     -0.47000000
      3.19343378    -10.45970477     -7.51629543      0.31000000
      3.27389060     -8.72742869     -6.32897853      0.07000000
      4.22035857     -8.49109984     -5.86116692      0.09000000
      3.21219889     -7.95998308     -7.67340043     -0.18000000
      2.28051659     -8.24766643     -8.19335959      0.09000000
      4.06163702     -8.29678069     -8.30695282      0.09000000
      3.25604969     -6.41726827     -7.59300371     -0.09000000
      2.44492833     -6.05741589     -6.91539467      0.09000000
      4.60010047     -5.92097245     -7.03829211     -0.27000000
      4.76817898     -6.30816131     -6.01146213      0.09000000
      4.61369576     -4.81106355     -6.99485695      0.09000000
      5.43768853     -6.26030539     -7.68262301      0.09000000
      2.98417872     -5.80271823     -8.97553708     -0.27000000
      3.73153264     -6.16264553     -9.71210663      0.09000000
      3.03836581     -4.69441666     -8.92172147      0.09000000
      1.97280125     -6.08748640     -9.33523187      0.09000000
      2.20162483     -8.24761843     -5.35363259      0.51000000
      2.45892396     -7.36908875     -4.53653638     -0.51000000
      0.98346557     -8.82780815     -5.38186196     -0.47000000
      0.76476924     -9.51405783     -6.07053524      0.31000000
     -0.08422622     -8.46928004     -4.45984491      0.07000000
      0.18746798     -7.56831570     -3.92759174      0.09000000
     -1.39568851     -8.15027131     -5.21780474     -0.18000000
     -2.23393790     -8.00758270     -4.49851826      0.09000000
     -1.66217221     -9.00355997     -5.87073629      0.09000000
     -1.30711892     -6.85191772     -6.03478455     -0.18000000
     -0.49013374     -6.93870816     -6.78453320      0.09000000
     -1.03180888     -6.02804910     -5.33712355      0.09000000
     -2.61991227     -6.51069533     -6.74839332      0.20000000
     -3.47195643     -6.40393076     -6.04496684      0.09000000
     -2.86705998     -7.30799328     -7.48575006      0.09000000
     -2.40723259     -5.24047587     -7.49815065     -0.70000000
     -1.94378205     -5.31460121     -8.39579313      0.44000000
     -2.34127213     -4.04800789     -6.93089693      0.64000000
     -2.61907746     -3.79116592     -5.67466501     -0.80000000
     -2.42299994     -2.85950141     -5.36195218      0.46000000
     -2.88113945     -4.51824792     -5.02478638      0.46000000
     -1.93598738     -3.02451639     -7.65040954     -0.80000000
     -1.84778997     -3.15832662     -8.64379755      0.46000000
     -1.86651335     -2.14458738     -7.18062402      0.46000000
     -0.37378877     -9.50178462     -3.37593397      0.51000000
     -1.35031215     -9.36265714     -2.63896669     -0.51000000
      0.46453499    -10.54453924     -3.21949961     -0.47000000
      1.26229455    -10.63987210     -3.81001340      0.31000000
      0.19659177    -11.58460249     -2.23942005      0.07000000
     -0.41669605    -11.17506443     -1.44750129      0.09000000
     -0.58554247    -12.74527192     -2.90501677     -0.18000000
     -0.03060245    -13.09341910     -3.79249182      0.09000000
     -1.53608131    -12.31455159     -3.28951514      0.09000000
     -0.94332026    -13.95689396     -2.02207890     -0.09000000
     -0.00792553    -14.44760163     -1.66253911      0.09000000
     -1.76319124    -13.52163933     -0.80492855     -0.27000000
     -2.64684803    -12.92861262     -1.12581393      0.09000000
     -1.14558960    -12.89855427     -0.12535391      0.09000000
     -2.13023252    -14.40142344     -0.23891448      0.09000000
     -1.72406303    -14.99235635     -2.84397111     -0.27000000
     -1.98564124    -15.87161001     -2.21990506      0.09000000
     -1.11505265    -15.33503846     -3.70512155      0.09000000
     -2.66127680    -14.54570058     -3.23634027      0.09000000
      1.45929023    -12.04493188     -1.53032338      0.51000000
      1.73247426    -11.61785014     -0.40991782     -0.51000000
      2.28432945    -12.92474654     -2.14131380     -0.47000000
      2.05406894    -13.30514737     -3.03993149      0.31000000
      3.49454558    -13.44046883     -1.50272792      0.07000000
      3.19129050    -13.84493212     -0.54907681      0.09000000
      4.10876891    -14.59601692     -2.30606567     -0.09000000
      4.17717768    -14.26554003     -3.36765111      0.09000000
      5.54517621    -14.95208988     -1.84717457     -0.27000000
      6.26165540    -14.13787802     -2.08311822      0.09000000
      5.89127790    -15.86867045     -2.36986801      0.09000000
      5.57314340    -15.14212756     -0.75311672      0.09000000
      3.19313444    -15.85082105     -2.28911645     -0.18000000
      3.59783246    -16.57705023     -3.03094841      0.09000000
      2.17569316    -15.57153442     -2.63970178      0.09000000
      3.07903132    -16.55707939     -0.92996112     -0.27000000
      4.06935538    -16.91513739     -0.57778679      0.09000000
      2.41185659    -17.44302359     -1.01230982      0.09000000
      2.65525255    -15.87969604     -0.16025284      0.09000000
      4.53372177    -12.38145863     -1.13531808      0.51000000
      5.06840820    -12.38886722     -0.03053787     -0.51000000
      4.84577281    -11.41097524     -2.01554566     -0.47000000
      4.39592268    -11.35326015     -2.90991447      0.31000000
      5.75905403    -10.32580655     -1.67412477      0.07000000
      6.63657791    -10.79354574     -1.24807420      0.09000000
      6.26925302     -9.57833740     -2.93381070     -0.11000000
      6.88746834     -8.70663154     -2.62661924      0.09000000
      5.40661948     -9.18892864     -3.51387241      0.09000000
      7.26701907    -10.68048422     -3.99441679     -0.23000000
      7.10891102     -9.96272946     -5.10639649      0.16000000
      5.29074637     -9.37630227     -0.56170723      0.51000000
      6.08109842     -9.12446543      0.35060363     -0.51000000
      4.05340480     -8.86757692     -0.51046245     -0.29000000
      3.20370638     -8.64031450     -1.67983977      0.00000000
      2.78038447     -9.60818000     -2.01663994      0.09000000
      3.77005875     -8.16364531     -2.50776125      0.09000000
      3.41489023     -8.36054318      0.70257721      0.02000000
      3.92158416     -7.44069713      0.95441383      0.09000000
      1.96150193     -8.10889677      0.28704653     -0.18000000
      1.48945316     -7.30894114      0.89095622      0.09000000
      1.35372756     -9.03869725      0.36107569      0.09000000
      2.09161798     -7.71429394     -1.18058862     -0.18000000
      1.14324015     -7.82911683     -1.73857488      0.09000000
      2.41980200     -6.65400770     -1.25007513      0.09000000
      3.54317466     -9.22225542      1.93972442      0.51000000
      3.89838890     -8.69606899      2.98755462     -0.51000000
      3.27268886    -10.53813099      1.85355380     -0.47000000
      2.92417263    -10.92231263      0.99507396      0.31000000
      3.43404939    -11.47303918      2.95100496      0.07000000
      2.84108383    -11.10345422      3.77775368      0.09000000
      2.91108570    -12.85832572      2.53661572     -0.27000000
      3.53194880    -13.29731485      1.72898624      0.09000000
      1.86885010    -12.77272362      2.16094842      0.09000000
      2.91817580    -13.55030713      3.40562769      0.09000000
      4.86057040    -11.59797354      3.47731824      0.51000000
      5.08656448    -11.70334526      4.67945486     -0.51000000
      5.87284536    -11.58151794      2.58535327     -0.47000000
      5.66157873    -11.60773468      1.60479506      0.31000000
      7.27630533    -11.48865057      2.96795396      0.07000000
      7.47870747    -12.28906036      3.65727562      0.09000000
      8.21720201    -11.65604803      1.75985835     -0.09000000
      7.91343058    -10.91720043      0.98204598      0.09000000
      9.69185401    -11.38565305      2.14707110     -0.27000000
      9.85036183    -10.33593617      2.46676570      0.09000000
     10.36313575    -11.56429993      1.28256339      0.09000000
     10.00238469    -12.05993125      2.97159614      0.09000000
      8.09512110    -13.07413227      1.14463324     -0.18000000
      7.03163583    -13.39676308      1.13639964      0.09000000
      8.64616714    -13.78626474      1.79681944      0.09000000
      8.62885825    -13.17243661     -0.29222492     -0.27000000
      8.51611889    -14.20964111     -0.67451202      0.09000000
      9.70177312    -12.89658033     -0.34484161      0.09000000
      8.05981382    -12.49385893     -0.96297667      0.09000000
      7.58094401    -10.20646451      3.73676505      0.51000000
      8.24895279    -10.22205292      4.76734592     -0.51000000
      7.07442919     -9.05124103      3.27045692     -0.47000000
      6.51964565     -9.04377678      2.43746619      0.31000000
      7.40415667     -7.77319365      3.87262214      0.07000000
      8.39743621     -7.83599131      4.29234676      0.09000000
      7.41899321     -6.68141764      2.77805583     -0.18000000
      7.60037305     -5.68728296      3.23683205      0.09000000
      6.42467743     -6.64590640      2.27972845      0.09000000
      8.50572752     -6.92677181      1.70310353     -0.09000000
      8.22297778     -7.83826136      1.12102781      0.09000000
      8.58563072     -5.75859073      0.72174329     -0.27000000
      7.67254216     -5.71853024      0.09474178      0.09000000
      9.46006869     -5.89709996      0.05830433      0.09000000
      8.70613295     -4.79569281      1.25989257      0.09000000
      9.90443351     -7.18168124      2.28485007     -0.27000000
     10.24645170     -6.32803641      2.90302275      0.09000000
     10.63441302     -7.33053101      1.46331502      0.09000000
      9.91382816     -8.10072284      2.90187501      0.09000000
      6.55346451     -7.37119324      5.06775380      0.51000000
      7.03343117     -6.66540015      5.95260924     -0.51000000
      5.30408125     -7.85020708      5.17687175     -0.47000000
      4.88249879     -8.34423823      4.40630399      0.31000000
      4.51231918     -7.75305211      6.38640352      0.07000000
      5.13675182     -7.46488229      7.21631856      0.09000000
      3.40997047     -6.66462418      6.26115795     -0.18000000
      2.75530703     -6.90522034      5.40020464      0.09000000
      3.89501829     -5.68674524      6.06274907      0.09000000
      2.57812021     -6.53232604      7.53860565      0.55000000
      3.04859421     -6.80921992      8.64650577     -0.55000000
      1.29693126     -6.13158343      7.39961505     -0.62000000
      0.70520661     -6.09426622      8.20953326      0.32000000
      0.97626909     -5.84148400      6.49417004      0.30000000
      3.90006492     -9.12606334      6.67446556      0.51000000
      2.82281891     -9.43925802      6.16272792     -0.51000000
      4.50150961     -9.96883952      7.50821256     -0.29000000
      5.86126066     -9.78526195      8.03001293      0.00000000
      5.97569254     -8.81378579      8.56161537      0.09000000
      6.58483545     -9.85216366      7.18394293      0.09000000
      4.00861240    -11.32658521      7.72428536      0.02000000
      3.70974717    -11.75718028      6.77831881      0.09000000
      5.21843175    -12.05417767      8.33922718     -0.18000000
      5.80592502    -12.50230574      7.50442448      0.09000000
      4.94147933    -12.85515656      9.04779294      0.09000000
      6.05361400    -10.95180966      8.99351367     -0.18000000
      5.63123452    -10.68709539      9.98901449      0.09000000
      7.11993950    -11.23216509      9.11098885      0.09000000
      2.78520501    -11.34214108      8.61946677      0.51000000
      2.07145000    -12.34424581      8.65087906     -0.51000000
      2.54403020    -10.25624929      9.37806062     -0.47000000
      3.15218527     -9.47265931      9.28198137      0.31000000
      1.49969844    -10.12996401     10.38033364      0.07000000
      1.65919004    -10.90049349     11.12264057      0.09000000
      1.57498042     -8.74123776     11.05896915     -0.18000000
      0.76710779     -8.65894529     11.82319130      0.09000000
      1.38667346     -7.95407432     10.29477146      0.09000000
      2.92128436     -8.47497435     11.75861640     -0.18000000
      3.76013473     -8.57729830     11.03446830      0.09000000
      3.07408290     -9.25257046     12.54076546      0.09000000
      3.01238958     -7.09760022     12.42481393      0.20000000
      3.96473204     -7.00466332     12.99624371      0.09000000
      2.14129271     -6.93639217     13.10047800      0.09000000
      2.99910266     -6.08512365     11.32752887     -0.70000000
      3.07125807     -6.39733630     10.37139674      0.44000000
      3.07849532     -4.77521999     11.51728613      0.64000000
      3.02426568     -4.24466803     12.71807429     -0.80000000
      2.76877500     -4.82095771     13.47284186      0.46000000
      3.06871052     -3.24532446     12.83160950      0.46000000
      3.20071793     -3.99215592     10.46919118     -0.80000000
      3.13629234     -4.39955235      9.57054635      0.46000000
      3.07910489     -2.99737638     10.59913730      0.46000000
      0.08718117    -10.31979710      9.86001222      0.51000000
     -0.74848118    -10.94651850     10.50223255     -0.51000000
     -0.20616465     -9.77780943      8.66240985     -0.47000000
      0.49114377     -9.27529815      8.15949232      0.31000000
     -1.53553639     -9.79534005      8.08309833      0.07000000
     -2.24884228     -9.60759771      8.87573521      0.09000000
     -1.68491677     -8.66305791      7.03653098     -0.18000000
     -1.51510731     -7.69744915      7.56884315      0.09000000
     -2.72980170     -8.63832250      6.66076202      0.09000000
     -0.71863111     -8.72882849      5.83920424     -0.14000000
     -0.90506831     -9.66466173      5.27088872      0.09000000
      0.32848933     -8.76918998      6.20678855      0.09000000
     -0.89721220     -7.30533521      4.72584640     -0.09000000
      0.44922581     -7.79390934      3.61692894     -0.22000000
      0.15524482     -8.65776882      2.98979158      0.09000000
      1.36378329     -8.07781181      4.17979502      0.09000000
      0.71195103     -6.95628358      2.93846743      0.09000000
     -1.91026916    -11.14864002      7.48733779      0.51000000
     -3.07347389    -11.41030625      7.18143568     -0.51000000
     -0.92381775    -12.05245771      7.33893571     -0.47000000
      0.00775513    -11.78801669      7.57726083      0.31000000
     -1.13407725    -13.43658616      6.96413401      0.07000000
     -2.18616128    -13.61805905      6.77986457      0.09000000
     -0.31756303    -13.81311387      5.70307506     -0.18000000
     -0.34303366    -14.90938709      5.51761437      0.09000000
      0.74233050    -13.49539946      5.80874694      0.09000000
     -0.93112309    -13.14202509      4.50497095      0.00000000
     -0.32565533    -12.02922361      3.89956215     -0.11500000
      0.58454833    -11.62498664      4.31687592      0.11500000
     -0.89304680    -11.44039266      2.76217680     -0.11500000
     -0.40923229    -10.60178434      2.28542327      0.11500000
     -2.08153791    -11.95203613      2.23081716     -0.11500000
     -2.52273453    -11.49560021      1.35609107      0.11500000
     -2.11140221    -13.66172868      3.94560450     -0.11500000
     -2.58123798    -14.52319671      4.39763825      0.11500000
     -2.68877814    -13.06881979      2.81671110     -0.11500000
     -3.59703851    -13.47650036      2.39574054      0.11500000
     -0.76518023    -14.35422332      8.10865602      0.51000000
     -1.02388360    -15.55811335      8.05219542     -0.51000000
      2.23941932    -14.61467553     10.46050182     -0.47000000
      2.02788422    -13.90384075      9.77762122      0.31000000
      3.41216895    -15.42744451     10.24670035      0.07000000
      3.22994065    -16.38691861     10.70818795      0.09000000
      3.72320707    -15.62957811      8.75876817     -0.09000000
      3.74120367    -14.63472082      8.25760337      0.09000000
      5.10459946    -16.30175417      8.56923432     -0.27000000
      5.92848988    -15.66719637      8.95453787      0.09000000
      5.30785521    -16.48350003      7.49359872      0.09000000
      5.13228920    -17.27861353      9.09788902      0.09000000
      2.59867820    -16.45748674      8.08725625     -0.18000000
      1.60985664    -16.02936348      8.36377796      0.09000000
      2.62480335    -17.49546106      8.48717153      0.09000000
      2.68587049    -16.48978329      6.55626204     -0.27000000
      2.71681690    -15.45796905      6.14523499      0.09000000
      1.79734569    -17.00894596      6.13686861      0.09000000
      3.59202323    -17.03428060      6.21746999      0.09000000
      4.55441959    -14.79142285     10.99842453      0.51000000
      5.31380147    -15.44919081     11.71374577     -0.51000000
      7.57707033     -7.65895613     14.68474309     -0.47000000
      8.03803893     -8.34846628     15.25090213      0.31000000
      8.44373216     -6.80667005     13.90430007      0.07000000
      7.86894636     -6.47360402     13.05897386      0.09000000
      8.94833622     -5.57545722     14.70729302      0.05000000
      9.53075207     -5.90631452     15.59736593      0.09000000
      8.05595246     -5.02398472     15.08292124      0.09000000
      9.73584046     -4.68534539     13.90739521     -0.66000000
     10.60731142     -5.09819912     13.77767838      0.43000000
      9.64048660     -7.61642666     13.45453612      0.51000000
     10.21180522     -8.31041442     14.29690332     -0.51000000
     10.10384756     -7.60707505     12.20521965     -0.29000000
      9.47183189     -6.91434550     11.07605235      0.00000000
      9.07952288     -5.91475649     11.36691977      0.09000000
      8.64544118     -7.54976008     10.68444688      0.09000000
     11.46443912     -8.01879582     11.89004608      0.02000000
     11.60710228     -9.03460390     12.23214554      0.09000000
     11.54257691     -7.89225622     10.36084189     -0.18000000
     11.16231855     -8.83197333      9.90344339      0.09000000
     12.56721477     -7.70475791      9.98145462      0.09000000
     10.57509185     -6.75595142     10.02775447     -0.18000000
     11.08431998     -5.77778661     10.17459796      0.09000000
     10.18426677     -6.81512149      8.99118014      0.09000000
     12.51020024     -7.16452890     12.59128349      0.51000000
     12.32212387     -5.95442961     12.75062530     -0.51000000
     13.63367906     -7.78040623     13.00330737     -0.47000000
     13.69835228     -8.77471095     12.93784902      0.31000000
     14.86191951     -7.08237152     13.36591589      0.07000000
     14.59176698     -6.38371331     14.14307910      0.09000000
     15.95163629     -8.04292431     13.92643306      0.05000000
     15.54670906     -8.54656817     14.83360471      0.09000000
     16.85326050     -7.47098543     14.23750352      0.09000000
     16.34308534     -9.04024995     12.97993696     -0.66000000
     15.66669364     -9.74049455     12.99330721      0.43000000
     15.43994626     -6.29214973     12.18569308      0.51000000
     15.16059697     -6.66510589     11.04774889     -0.51000000
     16.20442856     -5.21114721     12.34097926     -0.29000000
     16.35558449     -4.48620408     13.60680762      0.00000000
     16.95935916     -5.09692803     14.31355669      0.09000000
     15.36459119     -4.24019988     14.05247946      0.09000000
     16.92043530     -4.53841175     11.25071473      0.02000000
     16.17616877     -3.97742239     10.70598775      0.09000000
     17.89935549     -3.61833470     11.98756642     -0.18000000
     18.19399336     -2.74675059     11.36981741      0.09000000
     18.81635209     -4.16789311     12.29398118      0.09000000
     17.11179742     -3.20730765     13.23445563     -0.18000000
     17.76279072     -2.83416820     14.05026630      0.09000000
     16.38197129     -2.41314379     12.95786098      0.09000000
     17.58135769     -5.40975087     10.19073438      0.51000000
     17.31809394     -5.22902551      9.00077734     -0.51000000
     18.41472638     -6.38510048     10.60179336     -0.47000000
     18.63100361     -6.46950015     11.56686038      0.31000000
     19.05481688     -7.34679311      9.71561591      0.07000000
     19.59273387     -6.78928411      8.96124138      0.09000000
     20.04280695     -8.22740141     10.48470867     -0.09000000
     19.48160524     -8.83816605     11.23319526      0.09000000
     20.76019041     -9.20659702      9.52523995     -0.27000000
     20.05570106     -9.93561441      9.07400411      0.09000000
     21.53138172     -9.78434663     10.07813299      0.09000000
     21.26747786     -8.65477774      8.70562397      0.09000000
     21.07390624     -7.38078846     11.28014437     -0.18000000
     21.80540684     -8.08256207     11.74258625      0.09000000
     20.56442473     -6.85664475     12.11766979      0.09000000
     21.84344005     -6.34734917     10.44478010     -0.27000000
     22.59743339     -5.82621206     11.07325843      0.09000000
     21.16066051     -5.57677315     10.02612017      0.09000000
     22.37906426     -6.83408362      9.60205563      0.09000000
     18.04185852     -8.20272660      8.96568460      0.51000000
     18.14081087     -8.39804888      7.75422208     -0.51000000
     16.99763864     -8.68994028      9.66751506     -0.47000000
     16.92405846     -8.52155250     10.64917055      0.31000000
     15.88404527     -9.40082138      9.07842113      0.07000000
     16.28167969    -10.25678369      8.55022927      0.09000000
     14.93527331     -9.89328256     10.17470835     -0.27000000
     14.49575135     -9.04833209     10.73974660      0.09000000
     15.50440667    -10.53059068     10.88423435      0.09000000
     14.11294932    -10.50411191      9.74635159      0.09000000
     15.08663482     -8.58978914      8.07485207      0.51000000
     14.72284012     -9.09478644      7.02124399     -0.51000000
     14.82086018     -7.30162764      8.36065532     -0.47000000
     15.09327615     -6.93554624      9.25664976      0.31000000
     14.14444374     -6.37947589      7.47114151      0.07000000
     13.16373294     -6.77837875      7.24793771      0.09000000
     14.00799683     -5.01466778      8.17615027     -0.27000000
     15.00069774     -4.59115287      8.43000060      0.09000000
     13.43588528     -5.13158988      9.12102059      0.09000000
     13.47969028     -4.28117933      7.53202622      0.09000000
     14.87458142     -6.21421081      6.14507394      0.51000000
     14.27459367     -6.25653148      5.07066979     -0.51000000
     16.21621389     -6.09225626      6.19887474     -0.47000000
     16.66893654     -6.01449182      7.08721821      0.31000000
     17.06784026     -6.15632581      5.02843084      0.07000000
     16.69963187     -5.41468387      4.33183246      0.09000000
     18.52472328     -5.79373021      5.41179600     -0.18000000
     18.88998463     -6.48227392      6.20368455      0.09000000
     18.50986478     -4.77121670      5.85441548      0.09000000
     19.53301849     -5.79676885      4.24415441     -0.18000000
     19.73230688     -6.83924241      3.91055547      0.09000000
     20.49365655     -5.38207818      4.63103033      0.09000000
     19.05720886     -4.96407589      3.04870847      0.20000000
     18.74910627     -3.95129070      3.38136448      0.09000000
     18.20187380     -5.45461491      2.53259058      0.09000000
     20.20124319     -4.83521970      2.10464736     -0.70000000
     21.14961492     -4.84111285      2.46552709      0.44000000
     20.08816470     -4.30661297      0.89865047      0.64000000
     18.94822378     -3.88101144      0.40924963     -0.80000000
     18.19446948     -3.65048629      1.03680693      0.46000000
     18.95242987     -3.51616671     -0.53090997      0.46000000
     21.17251133     -4.15443998      0.17016863     -0.80000000
     22.05319742     -4.40574173      0.60175307      0.46000000
     21.14807713     -3.39784862     -0.48790812      0.46000000
     17.00642673     -7.49811403      4.29757561      0.51000000
     16.85801302     -7.55149612      3.07733805     -0.51000000
     17.05110872     -8.63074982      5.03506614     -0.47000000
     17.22220094     -8.57322725      6.02136517      0.31000000
     16.88917894     -9.97322311      4.46978012      0.07000000
     17.64557253    -10.09502973      3.70758052      0.09000000
     17.05992571    -11.10084465      5.48903146      0.14000000
     16.33501743    -10.97208448      6.32382255      0.09000000
     18.37161441    -11.07701296      6.02231187     -0.66000000
     18.45009951    -11.86549559      6.57248606      0.43000000
     16.89469026    -12.49468730      4.85743273     -0.27000000
     17.13860648    -13.28858481      5.59454775      0.09000000
     17.57675037    -12.60709600      3.98718487      0.09000000
     15.85371478    -12.67103398      4.51620262      0.09000000
     15.55456733    -10.17228399      3.78547259      0.51000000
     15.49543978    -10.68116837      2.67200692     -0.51000000
     14.44100089     -9.73581525      4.40615164     -0.47000000
     14.50761044     -9.35042506      5.33421330      0.31000000
     13.11104220     -9.76403771      3.82796577      0.07000000
     12.90632668    -10.78213799      3.53216712      0.09000000
     12.02268707     -9.31401858      4.83933560     -0.18000000
     11.03593638     -9.24186778      4.33109639      0.09000000
     12.28664971     -8.30127039      5.21780024      0.09000000
     11.80943774    -10.25330388      6.04872310     -0.09000000
     12.78599594    -10.41431319      6.55298342      0.09000000
     10.86676247     -9.59450933      7.06602119     -0.27000000
      9.86875394     -9.42043147      6.60865232      0.09000000
     11.27603346     -8.61761159      7.39778488      0.09000000
     10.73375964    -10.24858949      7.95249949      0.09000000
     11.26154155    -11.63166320      5.64570577     -0.27000000
     11.15938581    -12.28027508      6.54140120      0.09000000
     11.93301196    -12.13248189      4.92103158      0.09000000
     10.25884704    -11.52653451      5.18415417      0.09000000
     13.00694318     -8.94436455      2.55388290      0.51000000
     12.45501674     -9.41839254      1.56553247     -0.51000000
     13.58239251     -7.72126538      2.50695289     -0.47000000
     13.98807941     -7.31472325      3.32893390      0.31000000
     13.68434823     -6.95437285      1.26839395      0.07000000
     12.69147169     -6.86999316      0.85636847      0.09000000
     14.21134145     -5.53626277      1.51170746     -0.09000000
     15.12252180     -5.61099188      2.15481497      0.09000000
     14.63182614     -4.83815243      0.19616603     -0.27000000
     14.82319833     -3.76206126      0.38932290      0.09000000
     13.83216886     -4.91477785     -0.56927408      0.09000000
     15.57000265     -5.27031529     -0.20912826      0.09000000
     13.18145062     -4.67110601      2.28304260     -0.18000000
     13.70903494     -3.74437707      2.60803914      0.09000000
     12.85242948     -5.20890418      3.19836707      0.09000000
     11.95208952     -4.24784769      1.46786633     -0.27000000
     12.24461030     -3.54830230      0.65552154      0.09000000
     11.22495334     -3.72781880      2.12583004      0.09000000
     11.44976575     -5.12483816      1.01416196      0.09000000
     14.49252883     -7.65870605      0.18602879      0.51000000
     14.02946673     -7.80197304     -0.94282494     -0.51000000
     15.69041866     -8.19158550      0.50191898     -0.47000000
     16.07406489     -8.05728928      1.42140277      0.31000000
     16.49415684     -8.95710530     -0.44059515      0.07000000
     16.64312000     -8.34241529     -1.31540996      0.09000000
     17.87776941     -9.30121761      0.16566949     -0.18000000
     18.41817979    -10.03409093     -0.47416250      0.09000000
     17.71715771     -9.77209071      1.16128542      0.09000000
     18.80949016     -8.08126104      0.34260800     -0.09000000
     18.25014567     -7.27097246      0.86831084      0.09000000
     20.01389944     -8.44954590      1.21995658     -0.27000000
     19.67976245     -8.80211352      2.21867368      0.09000000
     20.67050861     -7.56575352      1.36460895      0.09000000
     20.61145804     -9.25423425      0.74137618      0.09000000
     19.29619447     -7.52710934     -1.00657621     -0.27000000
     19.98503764     -6.67104763     -0.84168388      0.09000000
     18.44835237     -7.16944091     -1.62464184      0.09000000
     19.84689639     -8.31016300     -1.56935864      0.09000000
     15.81296217    -10.22304812     -0.94813206      0.51000000
     15.82002697    -10.52046714     -2.14511347     -0.51000000
     15.16737676    -10.98633588     -0.04636313     -0.47000000
     15.22418340    -10.75331935      0.93172347      0.31000000
     14.34114862    -12.13284923     -0.37769029      0.07000000
     14.94773654    -12.79302842     -0.97515874      0.09000000
     13.92318783    -12.88919832      0.88799226     -0.09000000
     13.58391189    -12.15000492      1.65193271      0.09000000
     12.76798590    -13.88379006      0.64753456     -0.27000000
     13.01511332    -14.58622336     -0.17490254      0.09000000
     11.82092109    -13.36125018      0.39985110      0.09000000
     12.58756497    -14.47422375      1.57122183      0.09000000
     15.15225997    -13.64607311      1.43426933     -0.27000000
     15.49176815    -14.41181795      0.70667158      0.09000000
     14.89433985    -14.15616896      2.38637896      0.09000000
     15.99581058    -12.95233080      1.63311635      0.09000000
     13.14308758    -11.77920251     -1.24491114      0.51000000
     12.92264298    -12.40017655     -2.28217776     -0.51000000
     12.37654314    -10.72678118     -0.89140346     -0.47000000
     12.54959532    -10.23128495     -0.03254088      0.31000000
     11.26383694    -10.23289586     -1.67716223      0.07000000
     10.58079674    -11.05677882     -1.83654900      0.09000000
     10.51989294     -9.12483953     -0.90983302     -0.27000000
     10.13132097     -9.52289305      0.05089230      0.09000000
      9.65724785     -8.73725484     -1.49331886      0.09000000
     11.20773705     -8.28632971     -0.67142830      0.09000000
     11.66820559     -9.73973903     -3.05785392      0.51000000
     11.03126824    -10.08257578     -4.04891055     -0.51000000
     12.77765642     -8.97557431     -3.17647582     -0.47000000
     13.26015001     -8.65961807     -2.35196602      0.31000000
     13.34768456     -8.57485004     -4.45580916      0.07000000
     12.60746461     -8.00535044     -5.00089607      0.09000000
     14.62823939     -7.71653128     -4.25325687     -0.18000000
     15.16426442     -7.60096974     -5.22320524      0.09000000
     15.30266221     -8.26211809     -3.55474443      0.09000000
     14.38130121     -6.30684638     -3.69473039     -0.18000000
     13.64573550     -6.35870715     -2.86173364      0.09000000
     13.92358844     -5.67436716     -4.48328308      0.09000000
     15.67011607     -5.65401013     -3.15740450     -0.18000000
     16.09499272     -6.32252427     -2.37424659      0.09000000
     15.40932549     -4.70100166     -2.64594804      0.09000000
     16.76781206     -5.38499609     -4.19732880      0.21000000
     17.08575573     -6.31614224     -4.71280670      0.05000000
     17.65461641     -4.94442263     -3.69693040      0.05000000
     16.28768308     -4.43439714     -5.20786774     -0.30000000
     15.86761279     -4.94556648     -6.02123994      0.33000000
     17.07470075     -3.83480131     -5.58113773      0.33000000
     15.58076250     -3.77798513     -4.80670991      0.33000000
     13.72994180     -9.75643489     -5.33000727      0.51000000
     13.41321219     -9.81758455     -6.51408918     -0.51000000
     14.39825693    -10.75949849     -4.73443508     -0.47000000
     14.64847110    -10.66841611     -3.76936280      0.31000000
     14.77472599    -11.99519243     -5.40400818      0.07000000
     15.32971721    -11.73240799     -6.28950449      0.09000000
     15.65954267    -12.88498089     -4.50292639      0.05000000
     15.99001461    -13.79255538     -5.05731031      0.09000000
     15.09171736    -13.20623181     -3.60352758      0.09000000
     16.81854663    -12.16903746     -4.08109119     -0.66000000
     16.53286025    -11.52904610     -3.40213491      0.43000000
     13.59730066    -12.81798461     -5.87948908      0.51000000
     13.56555774    -13.28796603     -7.01616606     -0.51000000
     12.56802053    -12.97766979     -5.02389555     -0.47000000
     12.62932119    -12.62583085     -4.08384122      0.31000000
     11.30304413    -13.59354871     -5.38490185      0.07000000
     11.51620422    -14.56671456     -5.80386404      0.09000000
     10.41452671    -13.79643862     -4.15406621     -0.09000000
     10.37021375    -12.84423777     -3.57358087      0.09000000
      8.97349315    -14.20652532     -4.52779521     -0.27000000
      8.39986265    -14.45103984     -3.60819768      0.09000000
      8.97673091    -15.10134147     -5.18552841      0.09000000
      8.43473986    -13.38538325     -5.04597528      0.09000000
     11.04161166    -14.89318983     -3.26949718     -0.27000000
     12.07764142    -14.63515745     -2.97096495      0.09000000
     11.06198334    -15.86277665     -3.81015401      0.09000000
     10.44034956    -15.02166935     -2.34410247      0.09000000
     10.57697696    -12.82841737     -6.47795300      0.51000000
     10.14677957    -13.41888136     -7.46331255     -0.51000000
     10.46924618    -11.48729152     -6.37399702     -0.47000000
     10.79219019    -11.01158699     -5.54799346      0.31000000
      9.84128073    -10.65492859     -7.38302969      0.07000000
      8.86184072    -11.07567002     -7.55594328      0.09000000
      9.67044108     -9.19779232     -6.89931051     -0.18000000
     10.66028086     -8.69304057     -6.84604840      0.09000000
      9.27931170     -9.24589456     -5.85759523      0.09000000
      8.68452476     -8.34987370     -7.74783045     -0.18000000
      9.07195273     -8.22944512     -8.77840657      0.09000000
      8.58368171     -7.33490357     -7.31046274      0.09000000
      7.28695822     -8.97836257     -7.77063007      0.55000000
      6.65100882     -9.15576711     -6.73069680     -0.55000000
      6.77857445     -9.34861926     -8.96523423     -0.62000000
      7.29788348     -9.19408645     -9.80947481      0.32000000
      5.86696161     -9.74674111     -8.97443065      0.30000000
     10.56285188    -10.65802259     -8.72213863      0.51000000
      9.92830532    -10.77693764     -9.76379711     -0.51000000
     11.91247869    -10.57847847     -8.74746935     -0.47000000
     12.41907060    -10.40599009     -7.89481888      0.31000000
     12.70244815    -10.72598060     -9.96377150      0.07000000
     12.34230700    -10.00440501    -10.68259087      0.09000000
     14.22008674    -10.50979018     -9.67946041     -0.18000000
     14.85814840    -11.09275395    -10.37901189      0.09000000
     14.46489518    -10.84421101     -8.65121091      0.09000000
     14.58926169     -9.03360973     -9.81234647      0.55000000
     14.49595608     -8.22317984     -8.88632917     -0.55000000
     15.08261366     -8.65628726    -11.01724414     -0.62000000
     15.41001668     -7.71730880    -11.11024407      0.32000000
     15.17357331     -9.34115606    -11.74625642      0.30000000
     12.49172032    -12.07946906    -10.63162011      0.51000000
     12.27159677    -12.16877410    -11.84034309     -0.51000000
     12.48880873    -13.17535683     -9.84706522     -0.47000000
     12.69084053    -13.10373663     -8.86729777      0.31000000
     12.14180215    -14.49047697    -10.34822542      0.07000000
     12.78069384    -14.69118649    -11.19515861      0.09000000
     12.41116186    -15.55496493     -9.25576198     -0.18000000
     11.82206417    -15.29337971     -8.34852128      0.09000000
     13.48393024    -15.49857293     -8.97155965      0.09000000
     12.09030685    -17.01207265     -9.64675668     -0.09000000
     11.00348567    -17.08071083     -9.88106322      0.09000000
     12.85306790    -17.47067576    -10.89670732     -0.27000000
     13.94791235    -17.45737940    -10.71811553      0.09000000
     12.62501664    -16.82341362    -11.76879988      0.09000000
     12.54849778    -18.50424140    -11.15482657      0.09000000
     12.37825352    -17.95435051     -8.46879793     -0.27000000
     11.81117708    -17.63062330     -7.57027444      0.09000000
     13.46201447    -17.94520157     -8.22297215      0.09000000
     12.08033385    -18.99332274     -8.71962368      0.09000000
     10.71093149    -14.58672347    -10.86877593      0.51000000
     10.47695451    -15.07279461    -11.97023843     -0.51000000
      9.73113927    -14.06010884    -10.10944436     -0.47000000
      9.96073057    -13.70107634     -9.19764671      0.31000000
      8.32351554    -13.98286443    -10.44475510      0.07000000
      7.97088777    -14.98477654    -10.64300728      0.09000000
      7.55984795    -13.40430789     -9.24258484     -0.27000000
      7.74630682    -14.02593310     -8.34002692      0.09000000
      6.46741114    -13.39543189     -9.42766902      0.09000000
      7.88718832    -12.36765002     -9.02096040      0.09000000
      8.01252420    -13.16123842    -11.68354436      0.51000000
      7.16073908    -13.52010266    -12.49670246     -0.51000000
      8.69565367    -12.01592019    -11.85889948     -0.47000000
      9.27083271    -11.67553479    -11.10457331      0.31000000
      8.70796098    -11.21818021    -13.07074245      0.07000000
      7.68395233    -10.97760189    -13.32757028      0.09000000
      9.53215532     -9.90943291    -12.88482579     -0.18000000
      9.66407599     -9.38936457    -13.85776227      0.09000000
     10.53357972    -10.14556120    -12.46858918      0.09000000
      8.81480497     -8.93202862    -11.95335289      0.55000000
      7.63033953     -9.07679754    -11.64444380     -0.55000000
      9.54332042     -7.89544001    -11.48460513     -0.62000000
      9.11579469     -7.19713173    -10.90783019      0.32000000
     10.52999986     -7.86810255    -11.67764228      0.30000000
      9.26276373    -12.01133560    -14.24717573      0.51000000
      8.75796137    -11.89344086    -15.36151973     -0.51000000
     10.29726986    -12.83957870    -13.98877591     -0.47000000
     10.59206265    -12.92554574    -13.03628100      0.31000000
     11.03784523    -13.66863588    -14.92955075      0.07000000
     11.48676889    -14.44655928    -14.33012116      0.09000000
     10.20813263    -14.38441970    -16.03809774     -0.18000000
     10.87644310    -14.97419992    -16.70067285      0.09000000
      9.72505826    -13.62757291    -16.68724524      0.09000000
      9.13183909    -15.35421203    -15.50374180     -0.09000000
      8.57566343    -14.85726905    -14.67269473      0.09000000
      8.11134002    -15.69257066    -16.60015482     -0.27000000
      8.61390064    -16.16491352    -17.47054405      0.09000000
      7.58979136    -14.77585736    -16.94775585      0.09000000
      7.34631379    -16.39664538    -16.20992399      0.09000000
      9.75959869    -16.64456152    -14.95561280     -0.27000000
      8.96426055    -17.32630603    -14.58670860      0.09000000
     10.44728302    -16.42619585    -14.11317184      0.09000000
     10.32543942    -17.16931476    -15.75358008      0.09000000
     12.20569627    -12.87935271    -15.48773466      0.51000000
     12.60643865    -13.03760342    -16.64106440     -0.51000000
     12.76765954    -11.97168155    -14.67151464     -0.47000000
     12.49989822    -11.92603436    -13.70426941      0.31000000
     13.67158670    -10.92903565    -15.11363387      0.07000000
     13.94412323    -11.08523067    -16.14639334      0.09000000
     12.99579547     -9.56270562    -15.01918199     -0.09000000
     12.59603182     -9.43453030    -13.98809854      0.09000000
     13.97481051     -8.40994253    -15.32197354     -0.27000000
     14.75981894     -8.33271349    -14.54307092      0.09000000
     13.42151789     -7.44586588    -15.33690778      0.09000000
     14.45449001     -8.55427203    -16.31297668      0.09000000
     11.80766115     -9.51092900    -16.00281285     -0.27000000
     11.05205590    -10.28990390    -15.78040094      0.09000000
     12.16090443     -9.64936168    -17.04675195      0.09000000
     11.30362746     -8.52350581    -15.93117840      0.09000000
     14.95908345    -10.96713543    -14.30445654      0.51000000
     14.97123540    -10.82286571    -13.08113698     -0.51000000
     16.10112899    -11.16335488    -14.99270632     -0.47000000
     16.06718345    -11.23912004    -15.99276430      0.31000000
     17.43611841    -11.11614276    -14.42561975      0.07000000
     17.47332436    -11.83181363    -13.61502390      0.09000000
     18.50743847    -11.51090228    -15.47354293     -0.18000000
     19.51509547    -11.23253880    -15.08656006      0.09000000
     18.32459333    -10.92455860    -16.39821585      0.09000000
     18.53793288    -13.02030489    -15.81159392     -0.28000000
     17.56279956    -13.34241338    -16.23351983      0.09000000
     18.72670329    -13.59684382    -14.88113153      0.09000000
     19.63520698    -13.35565192    -16.80150588      0.62000000
     19.38409923    -14.12041101    -17.76751248     -0.76000000
     20.79517655    -12.89883728    -16.63269335     -0.76000000
     17.80547427     -9.76418282    -13.82700113      0.51000000
     17.35251159     -8.71486233    -14.29176544     -0.51000000
     18.65302101     -9.75521230    -12.77939531     -0.47000000
     19.02736655    -10.62358538    -12.44284264      0.31000000
     19.14897426     -8.54020998    -12.15095860      0.07000000
     18.28029478     -7.97307583    -11.85191855      0.09000000
     19.98671899     -8.82283368    -10.88415930     -0.18000000
     20.37504300     -7.87493849    -10.45122047      0.09000000
     20.85142629     -9.48021925    -11.12119134      0.09000000
     19.13493504     -9.47138189     -9.83011680      0.00000000
     18.21601822     -8.70707563     -9.08938782     -0.11500000
     18.08452460     -7.66000310     -9.31739775      0.11500000
     17.50536857     -9.28021811     -8.02706865     -0.11500000
     16.81331983     -8.68277058     -7.45105708      0.11500000
     17.70733111    -10.62494107     -7.69860219     -0.11500000
     17.19679028    -11.05955754     -6.85424948      0.11500000
     19.31410586    -10.82234404     -9.49819940     -0.11500000
     20.03171924    -11.41303941    -10.04274787      0.11500000
     18.60581756    -11.39732472     -8.43930058     -0.11500000
     18.76307387    -12.43407084     -8.18706843      0.11500000
     19.94632854     -7.64674213    -13.09679776      0.51000000
     20.96505340     -8.04946099    -13.66072986     -0.51000000
     19.44762855     -6.41585601    -13.32015287     -0.47000000
     18.66185604     -6.11687693    -12.77369463      0.31000000
     19.88678994     -5.50849750    -14.37435120     -0.02000000
     19.09449547     -4.78524908    -14.49140676      0.09000000
     20.04593877     -6.07917185    -15.27831721      0.09000000
     21.14777723     -4.72646689    -14.11733662      0.51000000
     22.00111003     -5.07812282    -13.30096395     -0.51000000
     21.27226721     -3.59409525    -14.83846935     -0.47000000
     20.55584089     -3.35287325    -15.49060722      0.31000000
     22.31199892     -2.59672315    -14.69004730      0.07000000
     23.26863010     -3.07076013    -14.86222647      0.09000000
     22.08513858     -1.49003540    -15.73785656     -0.27000000
     22.05339048     -1.93949330    -16.75224087      0.09000000
     22.90676460     -0.74236939    -15.71515955      0.09000000
     21.11915977     -0.96687106    -15.56916735      0.09000000
     22.33033808     -1.97987321    -13.29674905      0.51000000
     23.37963573     -1.84341152    -12.66379749     -0.51000000
     21.13807429     -1.65689180    -12.76870960     -0.47000000
     20.31208467     -1.75945265    -13.32230557      0.31000000
     20.92098105     -1.27724417    -11.38720591      0.07000000
     21.55094477     -0.42285002    -11.17661721      0.09000000
     19.44621994     -0.86378732    -11.18219177     -0.18000000
     19.22409431     -0.05728788    -11.91856846      0.09000000
     19.30433399     -0.42485127    -10.16909050      0.09000000
     18.44559817     -2.01061235    -11.39506577     -0.18000000
     18.50689745     -2.70874011    -10.53182412      0.09000000
     18.70343595     -2.58383340    -12.31282198      0.09000000
     17.00339858     -1.51258322    -11.51915482      0.00000000
     16.95204479     -0.77900722    -12.35666768      0.00000000
     16.74189893     -0.98350064    -10.57362621      0.00000000
     21.28833963     -2.38102348    -10.39449726      0.51000000
     21.08422975     -3.57365616    -10.63744614     -0.51000000
     21.84575052     -1.99257476     -9.23545345     -0.47000000
     21.94457898     -1.00531674     -9.05010322      0.31000000
     22.26121958     -2.87831313     -8.15941863      0.07000000
     22.78168080     -2.26261346     -7.44604784      0.09000000
     21.05573278     -3.42685189     -7.36684405     -0.18000000
     21.42871918     -4.07456268     -6.54159132      0.09000000
     20.41672680     -4.04838470     -8.02913794      0.09000000
     20.22855639     -2.28339855     -6.74276304     -0.28000000
     19.79655354     -1.64573553     -7.54458313      0.09000000
     20.87279479     -1.63690156     -6.11173726      0.09000000
     19.09684877     -2.81391593     -5.89996926      0.62000000
     17.92926347     -2.69223970     -6.34237379     -0.76000000
     19.33097022     -3.34499580     -4.78610763     -0.76000000
     23.23439858     -3.98626835     -8.56177432      0.51000000
     22.85868335     -5.16311508     -8.62194059     -0.51000000
     24.49968194     -3.68457404     -8.85768219     -0.29000000
     25.09210184     -2.35289563     -8.70283805      0.00000000
     24.97623180     -1.98008440     -7.66094377      0.09000000
     24.61107384     -1.64690000     -9.41647147      0.09000000
     25.41385571     -4.62874631     -9.49168619      0.02000000
     24.89953144     -5.15255143    -10.28514823      0.09000000
     26.54265832     -3.72051312    -10.01573845     -0.18000000
     26.25586651     -3.33682754    -11.02038462      0.09000000
     27.52517357     -4.22566675    -10.10447404      0.09000000
     26.56616121     -2.53875102     -9.04880001     -0.18000000
     27.13122311     -2.81710490     -8.13459084      0.09000000
     27.01185712     -1.62418701     -9.49064478      0.09000000
     25.92611687     -5.67802832     -8.52099368      0.51000000
     26.70121247     -6.53676130     -8.93624007     -0.51000000
     25.47016834     -5.67809979     -7.25763508     -0.47000000
     24.89444144     -4.92631473     -6.94812716      0.31000000
     25.78722872     -6.68259923     -6.26308935      0.07000000
     26.73988040     -7.13887616     -6.50067392      0.09000000
     25.89631814     -6.04868526     -4.84669039     -0.18000000
     26.83807326     -5.46139974     -4.79271027      0.09000000
     25.94503858     -6.83066406     -4.06217745      0.09000000
     24.75099594     -5.11932220     -4.53475210      0.00000000
     24.92490274     -3.72940288     -4.63758187     -0.11500000
     25.87922420     -3.33379710     -4.94494846      0.11500000
     23.87235602     -2.85409074     -4.34935807     -0.11500000
     24.01001220     -1.78658080     -4.43772475      0.11500000
     22.63485818     -3.36629675     -3.95806081      0.11000000
     21.56704762     -2.49357645     -3.71617880     -0.54000000
     20.75861742     -2.92239044     -4.07647436      0.43000000
     23.50939186     -5.61753595     -4.10441151     -0.11500000
     23.36335215     -6.68236058     -4.00110354      0.11500000
     22.44833181     -4.74397343     -3.82986110     -0.11500000
     21.48832334     -5.12976109     -3.51751162      0.11500000
     24.76103744     -7.80790577     -6.24183965      0.51000000
     24.93399818     -8.81854507     -5.56277188     -0.51000000
     23.68233272     -7.70915130     -7.04441340     -0.47000000
     23.50999709     -6.87809097     -7.57626377      0.31000000
     22.65299697     -8.73364467     -7.07097262      0.07000000
     22.59788211     -9.22288031     -6.10717897      0.09000000
     21.26065430     -8.12520889     -7.37101353     -0.18000000
     20.51415388     -8.94459797     -7.45988537      0.09000000
     21.29852094     -7.59615672     -8.34952396      0.09000000
     20.75197335     -7.12938962     -6.30564689     -0.14000000
     19.77898517     -6.71632699     -6.65563277      0.09000000
     21.45987407     -6.27377071     -6.26775000      0.09000000
     20.54926266     -7.80407244     -4.62361306     -0.09000000
     19.20703096     -8.98674877     -4.92745121     -0.22000000
     19.53469995     -9.80185926     -5.60739917      0.09000000
     18.32991531     -8.48541185     -5.38800945      0.09000000
     18.87126505     -9.45894924     -3.97902535      0.09000000
     22.97793672     -9.81707626     -8.09123733      0.51000000
     22.27739357    -10.82037742     -8.21523273     -0.51000000
     24.12885762     -9.69157931     -8.79041526     -0.47000000
     24.67918035     -8.86963107     -8.67508950      0.31000000
     24.64294499    -10.68010729     -9.72292816      0.07000000
     23.88060966    -10.82118928    -10.47605166      0.09000000
     25.92169475    -10.19655582    -10.45405015     -0.18000000
     25.69179969     -9.21820658    -10.93308966      0.09000000
     26.12298447    -10.92207763    -11.27796903      0.09000000
     27.20224927    -10.05754488     -9.59368623     -0.28000000
     27.44548051    -11.01099034     -9.07998410      0.09000000
     27.07680093     -9.26611210     -8.82636177      0.09000000
     28.39774408     -9.71732052    -10.46338787      0.62000000
     28.74562218    -10.52214766    -11.36155938     -0.76000000
     28.99519463     -8.62199578    -10.29461280     -0.76000000
     24.87048311    -12.04293281     -9.07989997      0.51000000
     24.66259754    -13.07793178     -9.70609669     -0.51000000
     25.24606054    -12.08809460     -7.78229085     -0.47000000
     25.46828407    -11.23391482     -7.31414179      0.31000000
     25.35068170    -13.31235648     -6.98901605     -0.02000000
     25.63992935    -13.02008709     -5.99041657      0.09000000
     26.08123240    -13.95813948     -7.45593526      0.09000000
     24.07294372    -14.11287475     -6.85616960      0.51000000
     24.10737825    -15.33014437     -6.69692471     -0.51000000
     22.89646645    -13.45842110     -6.92525645     -0.47000000
     22.86970892    -12.46843214     -7.06576165      0.31000000
     21.60392673    -14.12535056     -6.81598354      0.07000000
     21.72239545    -15.08631609     -6.34323045      0.09000000
     20.63898906    -13.29226058     -5.96493319     -0.09000000
     20.43908929    -12.31369526     -6.46073104      0.09000000
     19.30698789    -14.03483685     -5.73203597     -0.27000000
     19.48806077    -15.06167945     -5.35352255      0.09000000
     18.69876367    -14.09822523     -6.65606472      0.09000000
     18.70718636    -13.49257807     -4.97317005      0.09000000
     21.27549700    -13.00358081     -4.59058543     -0.27000000
     21.50402052    -13.95312118     -4.06350686      0.09000000
     20.56468872    -12.42460072     -3.96138904      0.09000000
     22.20640897    -12.40794221     -4.68067423      0.09000000
     21.02993425    -14.38160084     -8.20975399      0.51000000
     20.06096302    -15.11123780     -8.40929159     -0.51000000
     21.66124453    -13.82953678     -9.26035819     -0.47000000
     22.47253527    -13.26898959     -9.10738852      0.31000000
     21.22745681    -13.99569999    -10.63510314      0.07000000
     20.17860963    -13.72500508    -10.61614967      0.09000000
     21.95200536    -12.97897637    -11.55521779     -0.18000000
     22.95899009    -13.32571693    -11.85275785      0.09000000
     22.06904886    -12.02426039    -10.99858816      0.09000000
     21.08182104    -12.66405547    -12.76631952      0.55000000
     19.89623640    -12.35524241    -12.62596096     -0.55000000
     21.66404149    -12.75634940    -13.97575690     -0.62000000
     21.10445331    -12.63629394    -14.80100297      0.32000000
     22.63661290    -12.99819618    -14.04336192      0.30000000
     21.23574195    -15.44380560    -11.17241096      0.51000000
     20.30238102    -15.79685311    -11.89680474     -0.51000000
     22.16776053    -16.35410247    -10.85332438     -0.29000000
     23.55162817    -16.02029044    -10.50094104      0.00000000
     23.62468162    -15.90328981     -9.39732521      0.09000000
     23.90300129    -15.09475027    -11.00471088      0.09000000
     22.05411578    -17.75579570    -11.25171659      0.02000000
     21.91431273    -17.78598203    -12.32214389      0.09000000
     23.38967001    -18.37771702    -10.81654278     -0.18000000
     23.66508776    -19.25737823    -11.43279475      0.09000000
     23.36026200    -18.67511074     -9.74253632      0.09000000
     24.37621163    -17.22087826    -10.96695023     -0.18000000
     25.29934125    -17.35392509    -10.36540688      0.09000000
     24.65122698    -17.08895188    -12.03699130      0.09000000
     20.86990383    -18.46512267    -10.62172533      0.51000000
     20.28340184    -19.32812758    -11.27510379     -0.51000000
     20.47270280    -18.11771361     -9.38072387     -0.47000000
     21.05067321    -17.51480743     -8.82129668      0.31000000
     19.21486074    -18.53931784     -8.78290591      0.07000000
     19.19998613    -19.61977026     -8.79892157      0.09000000
     19.16035133    -18.12852134     -7.27232076     -0.18000000
     19.54858417    -17.09715332     -7.15471702      0.09000000
     19.83479706    -18.79572785     -6.69476847      0.09000000
     17.78298253    -18.16459290     -6.65039280      0.00000000
     17.30113463    -19.33116302     -6.03622947     -0.11500000
     17.92501005    -20.21213705     -5.99582794      0.11500000
     16.01078888    -19.36730492     -5.49292185     -0.11500000
     15.64931590    -20.27006768     -5.02354833      0.11500000
     15.19032899    -18.23302646     -5.55591418     -0.11500000
     14.19442742    -18.26405371     -5.13687747      0.11500000
     16.96656378    -17.01915345     -6.66867958     -0.11500000
     17.33738298    -16.11294621     -7.12540362      0.11500000
     15.67162248    -17.05332887     -6.13665199     -0.11500000
     15.04532967    -16.17301793     -6.17842040      0.11500000
     17.98979633    -18.11828525     -9.60351886      0.51000000
     17.09654742    -18.92827491     -9.85739563     -0.51000000
     17.95210219    -16.85962059    -10.10036977     -0.47000000
     18.66664680    -16.20527761     -9.85315619      0.31000000
     16.91067816    -16.40513762    -11.01888427      0.07000000
     15.95738692    -16.57238380    -10.54016057      0.09000000
     17.03520647    -14.91182875    -11.36297695     -0.09000000
     17.96991209    -14.74015785    -11.95023450      0.09000000
     15.84592173    -14.45803325    -12.24466061     -0.27000000
     15.88908244    -13.35851309    -12.40256697      0.09000000
     14.88256246    -14.69619528    -11.75026922      0.09000000
     15.86184882    -14.94214548    -13.24247965      0.09000000
     17.15840602    -14.01361819    -10.10699079     -0.18000000
     17.22842260    -12.95600560    -10.45318030      0.09000000
     18.11196194    -14.23923800     -9.58809818      0.09000000
     16.00727872    -14.12904911     -9.10470623     -0.27000000
     15.05241139    -13.81638152     -9.57277712      0.09000000
     16.18776617    -13.46965463     -8.22828480      0.09000000
     15.89532974    -15.17009590     -8.73760673      0.09000000
     16.89925321    -17.20634058    -12.31778871      0.51000000
     15.88287303    -17.77792227    -12.70511098     -0.51000000
     18.06542667    -17.33558378    -12.98858526     -0.47000000
     18.88139277    -16.87199636    -12.62992327      0.31000000
     18.20797060    -18.03997470    -14.25620153      0.07000000
     17.51255354    -17.59079597    -14.95273238      0.09000000
     19.64310484    -17.86790247    -14.82943842     -0.18000000
     19.77586040    -18.50530109    -15.73256130      0.09000000
     20.37160477    -18.20587942    -14.05887200      0.09000000
     19.96297584    -16.41609557    -15.22567909     -0.18000000
     19.70739939    -15.75046341    -14.36812525      0.09000000
     19.31101015    -16.10908230    -16.07066571      0.09000000
     21.44910527    -16.16500212    -15.55495190     -0.18000000
     22.06199723    -16.65475621    -14.76424538      0.09000000
     21.64166015    -15.07599353    -15.45768859      0.09000000
     21.95700564    -16.64429827    -16.92909111      0.21000000
     21.68690134    -17.70942737    -17.08915231      0.05000000
     23.06536654    -16.55084417    -16.97010935      0.05000000
     21.40534532    -15.84586925    -18.04654733     -0.30000000
     20.92119425    -16.47160370    -18.73106354      0.33000000
     22.13974806    -15.28523055    -18.53937437      0.33000000
     20.68437297    -15.15774224    -17.70468579      0.33000000
     17.85320969    -19.52055423    -14.20417287      0.51000000
     17.16332408    -20.05221266    -15.07875087     -0.51000000
     18.31695666    -20.22161916    -13.15389970     -0.47000000
     18.89096925    -19.75949056    -12.47240405      0.31000000
     18.00621844    -21.61952853    -12.88739537      0.07000000
     18.23358967    -22.16656776    -13.79138564      0.09000000
     18.87208030    -22.25539822    -11.76474184      0.05000000
     19.92922296    -22.29072776    -12.11258167      0.09000000
     18.55391320    -23.30297498    -11.56182748      0.09000000
     18.82474245    -21.50322695    -10.55466388     -0.66000000
     19.37615757    -20.71217772    -10.69866362      0.43000000
     16.54407322    -21.90958033    -12.61452571      0.51000000
     16.02367623    -22.92189155    -13.06911103     -0.51000000
     15.82616488    -21.03744895    -11.88052816     -0.47000000
     16.26042637    -20.21650680    -11.50466401      0.31000000
     14.47113779    -21.33856429    -11.44999631      0.07000000
     14.31172358    -22.41034324    -11.47095570      0.09000000
     14.23630804    -20.85148053     -9.99460344     -0.18000000
     13.15935041    -20.87987779     -9.73430464      0.09000000
     14.59422739    -19.81009788     -9.86471012      0.09000000
     14.93747266    -21.78829146     -9.01477474      0.55000000
     14.36383412    -22.79259401     -8.57870733     -0.55000000
     16.18364389    -21.45079562     -8.62497999     -0.62000000
     16.66824497    -22.06575053     -8.01269815      0.32000000
     16.62184864    -20.63837626     -9.01758786      0.30000000
     13.37962806    -20.76858339    -12.34931662      0.51000000
     12.19936571    -20.98740515    -12.07739923     -0.51000000
     13.70157027    -20.06562050    -13.46169670     -0.47000000
     14.65170629    -19.83112979    -13.65319041      0.31000000
     12.67651280    -19.51659937    -14.34823770      0.07000000
     12.06921791    -18.85116467    -13.74872049      0.09000000
     13.23795069    -18.68102214    -15.53137809     -0.18000000
     12.39261858    -18.44724723    -16.22530860      0.09000000
     13.97902818    -19.28027909    -16.10118131      0.09000000
     13.84025340    -17.32380306    -15.13810008     -0.18000000
     14.89655849    -17.46642635    -14.82894847      0.09000000
     13.28134131    -16.90732608    -14.26827165      0.09000000
     13.78566697    -16.30152906    -16.28802204     -0.18000000
     14.20024218    -15.33252704    -15.92675296      0.09000000
     12.71533685    -16.13832187    -16.54717929      0.09000000
     14.54663935    -16.74536778    -17.54315602      0.21000000
     14.19446041    -17.73819652    -17.89872393      0.05000000
     15.63270955    -16.80689026    -17.32480808      0.05000000
     14.33417357    -15.78552848    -18.63942058     -0.30000000
     14.61541474    -14.81497596    -18.33872124      0.33000000
     13.31966992    -15.80065234    -18.91512924      0.33000000
     14.91599100    -16.05948320    -19.46692828      0.33000000
     11.69902177    -20.53089072    -14.92656984      0.51000000
     10.49514890    -20.30606931    -14.91154720     -0.51000000
     12.17302564    -21.69877429    -15.40459670     -0.47000000
     13.16377730    -21.84664723    -15.45807861      0.31000000
     11.30323211    -22.75875660    -15.90491646      0.07000000
     10.71244759    -22.34153166    -16.70890366      0.09000000
     12.11882902    -23.95353934    -16.46551942     -0.09000000
     12.81162112    -23.58099594    -17.25113315      0.09000000
     11.42466077    -24.67470356    -16.95156729      0.09000000
     14.13649545    -24.26990850    -14.95214818     -0.36000000
     14.64436773    -23.44533777    -15.23418809      0.32000000
     12.91278227    -24.69019919    -15.42036417     -0.05000000
     14.56025762    -25.19378230    -14.05743725      0.25000000
     15.50684978    -25.10610300    -13.51937751      0.13000000
     13.69552828    -26.17997877    -13.92383655     -0.70000000
     12.66608833    -25.87564330    -14.79684106      0.22000000
     11.82126909    -26.54597787    -14.89889201      0.10000000
     10.30985713    -23.27265380    -14.86611493      0.51000000
      9.13318620    -23.46451383    -15.16049379     -0.51000000
     10.75421318    -23.46328988    -13.60387183     -0.47000000
     11.71496064    -23.30773693    -13.39539289      0.31000000
      9.88814795    -23.80868182    -12.48796329      0.07000000
      9.35634887    -24.71386753    -12.74851976      0.09000000
     10.69957282    -24.04178608    -11.18354881     -0.18000000
      9.99402372    -24.37024578    -10.38658689      0.09000000
     11.15123016    -23.08000532    -10.84926973      0.09000000
     11.83336520    -25.07802898    -11.31803866     -0.18000000
     12.60254071    -24.65584409    -12.00505837      0.09000000
     11.45796552    -26.01003889    -11.79374980      0.09000000
     12.55051233    -25.40022641     -9.99850430      0.20000000
     12.79601431    -24.44701355     -9.47845768      0.09000000
     13.48449615    -25.97650077    -10.19572307      0.09000000
     11.62707637    -26.23584844     -9.16242422     -0.70000000
     10.90154888    -26.73487255     -9.62028389      0.44000000
     11.76083607    -26.42862366     -7.85505806      0.64000000
     12.69078229    -25.82113521     -7.14877126     -0.80000000
     12.73496640    -25.96011198     -6.16840165      0.46000000
     13.27628980    -25.15921552     -7.60652268      0.46000000
     10.91881695    -27.22972685     -7.22981125     -0.80000000
     10.13197108    -27.59777803     -7.70901087      0.46000000
     10.90552586    -27.25913098     -6.23711482      0.46000000
      8.83758275    -22.74020914    -12.21557458      0.51000000
      7.66262293    -23.03955630    -12.01831403     -0.51000000
      9.24796856    -21.45518942    -12.23722287     -0.47000000
     10.21640889    -21.24264139    -12.37608878      0.31000000
      8.35270430    -20.32539490    -12.09371503      0.07000000
      7.79321878    -20.48517357    -11.18514075      0.09000000
      9.15007675    -19.00445613    -11.94228220     -0.18000000
      9.73290873    -18.82588448    -12.87220222      0.09000000
      9.89006961    -19.11881689    -11.12427013      0.09000000
      8.27198590    -17.76782592    -11.66299673     -0.14000000
      7.63542057    -17.57920264    -12.55390312      0.09000000
      8.93119405    -16.88295898    -11.56324965      0.09000000
      7.21224232    -17.90505353    -10.18756980     -0.09000000
      8.40830790    -17.44964085     -8.90001809     -0.22000000
      8.71824599    -16.38862901     -8.99349831      0.09000000
      9.31856437    -18.07482887     -8.94947039      0.09000000
      7.97096768    -17.58048935     -7.88831708      0.09000000
      7.30713974    -20.21946922    -13.19743738      0.51000000
      6.13173482    -19.99644772    -12.92871265     -0.51000000
      7.69361987    -20.42820847    -14.47329645     -0.47000000
      8.66630306    -20.56745904    -14.67781710      0.31000000
      6.77025704    -20.45614215    -15.60466638      0.07000000
      6.23118215    -19.51926213    -15.61526038      0.09000000
      7.51332383    -20.60376016    -16.93864321     -0.09000000
      8.17534648    -21.49973088    -16.86880690      0.09000000
      6.52877957    -20.81824147    -18.11602435     -0.27000000
      7.06687211    -20.81755832    -19.08637634      0.09000000
      5.75462213    -20.02212088    -18.13262812      0.09000000
      6.00759333    -21.79564811    -18.04122712      0.09000000
      8.41553950    -19.37432319    -17.19533797     -0.18000000
      8.91463749    -19.06579357    -16.25517433      0.09000000
      7.78125640    -18.51668219    -17.49882182      0.09000000
      9.51141355    -19.63054812    -18.23678912     -0.27000000
      9.07741198    -19.85162373    -19.23482118      0.09000000
     10.14489112    -20.48945722    -17.93133977      0.09000000
     10.16459727    -18.73745232    -18.33295929      0.09000000
      5.71726135    -21.54328691    -15.46857924      0.51000000
      4.52740416    -21.28456591    -15.62354862     -0.51000000
      6.12891162    -22.77475897    -15.10290353     -0.47000000
      7.10429117    -22.96996893    -14.99869007      0.31000000
      5.21755900    -23.86953388    -14.81499936      0.07000000
      4.56935602    -23.99798552    -15.66931646      0.09000000
      5.99957280    -25.18753242    -14.58624726     -0.18000000
      5.29729958    -25.98102761    -14.23977235      0.09000000
      6.74689806    -25.02041698    -13.77912382      0.09000000
      6.72583067    -25.72634463    -15.83974165     -0.14000000
      7.36623658    -26.57302982    -15.50577322      0.09000000
      7.41188096    -24.95149838    -16.24069898      0.09000000
      5.63051416    -26.33010208    -17.16455879     -0.09000000
      5.62706061    -24.84406669    -18.21187350     -0.22000000
      6.65677057    -24.56542913    -18.51979998      0.09000000
      5.17607510    -23.97489975    -17.68954627      0.09000000
      5.03080333    -25.01755062    -19.13393792      0.09000000
      4.27181094    -23.60329238    -13.65397133      0.51000000
      3.08440410    -23.90120074    -13.72251684     -0.51000000
      4.78480025    -23.00843508    -12.55983851     -0.47000000
      5.76821987    -22.83043331    -12.50513065      0.31000000
      3.98610502    -22.56851043    -11.43295781      0.07000000
      3.42821049    -23.42109885    -11.06834151      0.09000000
      4.97874400    -22.09449142    -10.32641144     -0.18000000
      5.63922728    -21.30413545    -10.74128050      0.09000000
      5.62724362    -22.94854995    -10.03566773      0.09000000
      4.32039029    -21.54511302     -9.08742164      0.00000000
      3.98760373    -22.40165745     -8.02595923     -0.11500000
      4.17995659    -23.46069754     -8.10987668      0.11500000
      3.40023168    -21.89657783     -6.86002932     -0.11500000
      3.15082622    -22.56520921     -6.04753913      0.11500000
      3.14067183    -20.52607304     -6.74911191     -0.11500000
      2.68000275    -20.13628651     -5.85655695      0.11500000
      4.07639326    -20.16652002     -8.95374423     -0.11500000
      4.33371244    -19.49859658     -9.76254907      0.11500000
      3.47615859    -19.66010367     -7.79522629     -0.11500000
      3.25955462    -18.60572388     -7.70877118      0.11500000
      2.94204977    -21.49834485    -11.77655372      0.51000000
      1.77451635    -21.61005399    -11.41642093     -0.51000000
      3.34597544    -20.43492387    -12.50173139     -0.47000000
      4.31020505    -20.35723662    -12.76738998      0.31000000
      2.47346533    -19.36090187    -12.94835060      0.07000000
      1.91290558    -19.02077227    -12.08959823      0.09000000
      3.30649517    -18.17814799    -13.50957192     -0.18000000
      2.63170666    -17.42483656    -13.97449275      0.09000000
      3.97759617    -18.58084175    -14.30046094      0.09000000
      4.16733656    -17.42775081    -12.47127015     -0.09000000
      4.78687782    -18.16875750    -11.91598944      0.09000000
      5.12208729    -16.45277031    -13.17768011     -0.27000000
      5.76954554    -16.99882265    -13.89607543      0.09000000
      5.77130538    -15.93970228    -12.43705277      0.09000000
      4.54767585    -15.68411679    -13.73349035      0.09000000
      3.30271107    -16.67535925    -11.45127096     -0.27000000
      2.60650385    -15.99266425    -11.98098384      0.09000000
      3.94173719    -16.07271417    -10.77399270      0.09000000
      2.70666580    -17.38439949    -10.83905799      0.09000000
      1.42112211    -19.73993752    -13.98373094      0.51000000
      0.28595864    -19.27125614    -13.92245174     -0.51000000
      1.78898632    -20.56704925    -14.98059307     -0.47000000
      2.71325983    -20.95488084    -15.00602508      0.31000000
      0.96747020    -20.81857353    -16.14598399      0.07000000
      0.32471148    -19.96272098    -16.30956207      0.09000000
      1.89479870    -21.00234730    -17.37755150     -0.28000000
      2.44665394    -21.96325236    -17.33276131      0.09000000
      2.63927195    -20.17839936    -17.38779322      0.09000000
      1.14569232    -20.93009722    -18.68687901      0.62000000
      1.63573494    -21.49756695    -19.69452832     -0.76000000
      0.12158107    -20.21121947    -18.77976840     -0.76000000
      0.05936578    -22.02339769    -15.94087795      0.51000000
     -1.09610788    -21.89248954    -15.52680292     -0.51000000
     -0.93108461    -22.60896552    -11.65495012     -0.47000000
      0.05138809    -22.38116922    -11.59473591      0.31000000
     -1.84511245    -21.51403600    -11.47736556      0.07000000
     -2.69309616    -21.88544438    -10.92323804      0.09000000
     -1.18433315    -20.32828169    -10.72985576     -0.18000000
     -1.91197566    -19.49354533    -10.63552586      0.09000000
     -0.32736916    -19.96936857    -11.34354188      0.09000000
     -0.63459949    -20.65235990     -9.32269613     -0.09000000
      0.12724547    -21.46399552     -9.41902129      0.09000000
      0.07688132    -19.42000945     -8.74740528     -0.27000000
     -0.63196094    -18.56989460     -8.65766058      0.09000000
      0.91442134    -19.11914426     -9.41250860      0.09000000
      0.48995302    -19.64962604     -7.74283654      0.09000000
     -1.72036314    -21.14231721     -8.35219726     -0.27000000
     -1.27230737    -21.36122794     -7.35937837      0.09000000
     -2.19294270    -22.07238816     -8.73196157      0.09000000
     -2.50205430    -20.36793656     -8.22160645      0.09000000
     -2.36190739    -21.05626228    -12.82151214      0.51000000
     -3.45367033    -20.48235022    -12.90771509     -0.51000000
      5.74252462      2.01533225    -17.25410771      0.00000000
      4.72953298      1.62078106    -17.49356015      0.00000000
      5.73749567      3.45960199    -17.47010535      0.00000000
      6.67941082      3.77648515    -18.48179171      0.00000000
      6.11881081      3.78299517    -19.44395588      0.00000000
      7.27599396      5.08566410    -18.23568732     -0.02000000
      7.11525717      6.19504621    -19.01993370      0.26000000
      5.90445407      7.65678756    -21.90184299     -0.68000000
      6.03843871      8.51502709    -22.41228803      0.32000000
      5.45283431      6.86474897    -22.32586620      0.35000000
      6.40252137      6.25751203    -20.15651484     -0.74000000
      6.49451134      7.44583539    -20.74745385      0.75000000
      7.18799825      8.49846184    -20.21607058     -0.34000000
      7.16672057      9.37456654    -20.72727626      0.26000000
      7.89963903      8.47148510    -19.01987218      0.54000000
      8.49446310      9.46153343    -18.59109760     -0.51000000
      7.83690425      7.19249317    -18.40218440      0.00000000
      8.41997348      6.72435504    -17.22922635     -0.60000000
      8.05433981      5.46286964    -17.16973538      0.25000000
      8.31401935      4.75608820    -16.37600199      0.16000000
      7.68258231      2.64668231    -18.51456853      0.14000000
      8.40830355      2.71833516    -17.67311886      0.09000000
      8.37318599      2.55278426    -19.74868808     -0.66000000
      9.31992337      2.37031947    -19.56594466      0.43000000
      6.74159647      1.46595850    -18.29029783      0.14000000
      7.29698239      0.61885092    -17.83583271      0.09000000
      6.07358149      1.01869392    -19.48150068     -0.66000000
      6.73541806      0.82999296    -20.17517830      0.43000000
     20.25553398    -12.73897274    -19.82330292      1.00000000
     -6.07655345     -2.38291574     -2.47062280      1.00000000
     14.55654556     -5.42450903    -17.94310021      1.00000000
     29.22388156      3.39094430    -20.70460229      1.00000000
      4.51473278    -18.08375330    -21.75648547     -1.00000000
     -3.48054813     -4.15103538      4.28248177     -0.83400000
     -4.23791409     -3.61391010      3.99953675      0.41700000
     -3.10081786     -4.40865595      3.40701996      0.41700000
     20.26055708     -9.12919864      6.06502996     -0.83400000
     19.76725660     -8.59390455      6.70088789      0.41700000
     19.60414728     -9.83494996      5.90603856      0.41700000
     15.78384069     -6.16184639     -7.37736294     -0.83400000
     16.19361924     -5.57162933     -8.03597695      0.41700000
     15.33738112     -6.82584671     -7.93395340      0.41700000
     -3.04740487      2.79949737      8.16998578     -0.83400000
     -4.02745766      2.79546704      8.24913998      0.41700000
     -2.88459117      3.71867605      7.86057782      0.41700000
     11.64916521    -17.82675785    -23.88302603     -0.83400000
     11.03163650    -17.10659310    -23.62205687      0.41700000
     12.50604528    -17.39250071    -23.74484783      0.41700000
     -9.46642964     -7.49165817    -10.31457782     -0.83400000
     -9.96749420     -8.27261161    -10.61419950      0.41700000
    -10.02437572     -7.15911455     -9.59568347      0.41700000
      2.60957502     -4.94486306     -3.50485419     -0.83400000
      2.55194257     -5.83198509     -3.91511242      0.41700000
      3.55694035     -4.76531333     -3.58967020      0.41700000
     -7.79300891     -2.48020271    -11.91256737     -0.83400000
     -6.93976349     -2.03175484    -12.08528395      0.41700000
     -8.29204558     -2.30292017    -12.73926992      0.41700000
     30.30440250      5.72871024    -13.19255054     -0.83400000
     29.79449111      6.53866027    -13.09484049      0.41700000
     30.67854892      5.64496236    -12.28678500      0.41700000
     -5.81445779     17.77979512     -5.88752883     -0.83400000
     -4.97832742     17.74062668     -6.36865845      0.41700000
     -6.20485108     18.61082072     -6.23937176      0.41700000
      4.06392876      2.61212321    -20.33797315     -0.83400000
      4.78463394      2.01035399    -20.05244558      0.41700000
      3.46606976      2.58914921    -19.55624195      0.41700000
      3.27053910     -5.35454919    -27.95372339     -0.83400000
      3.39064202     -5.48644820    -26.98985078      0.41700000
      2.29448780     -5.47272059    -27.99193252      0.41700000
     -9.65211094     17.77879501    -10.35569508     -0.83400000
     -8.69279989     17.64057433    -10.32091916      0.41700000
     -9.80578760     18.01702229     -9.42081736      0.41700000
     16.64449108      5.49552796    -25.76130537     -0.83400000
     15.97765184      6.13472634    -26.07999870      0.41700000
     17.19491870      5.41939373    -26.56757721      0.41700000
     30.62738705      7.31763094     -8.40140530     -0.83400000
     30.72061109      7.16191338     -7.43720421      0.41700000
     30.72052826      8.29447060     -8.46682474      0.41700000
     15.25998455     -2.82042513    -25.12798837     -0.83400000
     15.00832633     -1.91278482    -25.38729550      0.41700000
     16.15466043     -2.67279815    -24.76100962      0.41700000
      7.03171742     -3.46111849    -32.54513186     -0.83400000
      6.23936403     -4.02103079    -32.67391371      0.41700000
      6.72028626     -2.58800470    -32.86561884      0.41700000
      8.45626192    -12.13394972    -30.50703732     -0.83400000
      9.25848780    -12.52027436    -30.86549961      0.41700000
      8.75258396    -11.21877605    -30.30963042      0.41700000
     29.20163762      9.42637560    -11.38237724     -0.83400000
     28.76330675      9.89494600    -12.11646476      0.41700000
     28.89479209      8.51271651    -11.54682030      0.41700000
      7.36290155     17.37093068    -27.71143632     -0.83400000
      7.11655751     17.37094727    -26.76317542      0.41700000
      6.95363573     18.18467262    -28.02500253      0.41700000
      6.14005213      4.83953682     -3.15804204     -0.83400000
      7.08068073      4.82788657     -2.88742506      0.41700000
      5.99393420      3.87718656     -3.24331018      0.41700000
     -0.11893468      3.76490226    -19.74001617     -0.83400000
     -0.94980004      3.79739367    -20.25664761      0.41700000
      0.46445686      4.24767723    -20.36462165      0.41700000
     14.87642815     -3.17019677    -28.81150362     -0.83400000
     15.33417518     -2.81556961    -29.60210238      0.41700000
     14.36666678     -2.38483295    -28.51760098      0.41700000
     11.01295850     20.04813064    -15.96781051     -0.83400000
     11.31685971     19.82731366    -16.87118478      0.41700000
     10.28382518     19.40333500    -15.86262812      0.41700000
     16.89290245     -6.56208613    -21.54014092     -0.83400000
     16.05147034     -6.17971213    -21.19517103      0.41700000
     17.51137643     -5.82582593    -21.34382036      0.41700000
     21.19933797      7.29849450    -27.90918418     -0.83400000
     20.78516084      6.50418626    -27.51376182      0.41700000
     22.12315689      6.98303365    -27.92270718      0.41700000
     18.72116934     10.15655824      6.58770468     -0.83400000
     19.10714461     10.75579492      5.90136495      0.41700000
     17.96268843      9.75762735      6.11933953      0.41700000
     29.93056656     -4.60319834    -14.02874721     -0.83400000
     28.97662003     -4.60379533    -13.79273729      0.41700000
     30.31059454     -5.05439915    -13.24624172      0.41700000
     16.10513332     -3.27583683    -21.49031986     -0.83400000
     15.38929339     -2.61407569    -21.58023698      0.41700000
     15.59680387     -4.03789061    -21.12426483      0.41700000
     19.75032984    -11.53064847    -24.11180205     -0.83400000
     19.59691715    -10.82783407    -24.77915691      0.41700000
     19.81773390    -10.94830941    -23.31847288      0.41700000
     11.02043928      4.41567587    -33.34335895     -0.83400000
     10.71745618      5.34446140    -33.39119724      0.41700000
     10.17331573      3.92417283    -33.32698392      0.41700000
     -5.89812700      2.09548529      5.38252779     -0.83400000
     -6.74066710      1.82065459      4.98523156      0.41700000
     -5.75298229      2.95270847      4.92983903      0.41700000
      2.19263737      2.88012126    -18.39934858     -0.83400000
      1.35054770      3.15328846    -18.81610248      0.41700000
      1.89542682      2.10305642    -17.87898469      0.41700000
     22.56018035      2.28701489     10.07633512     -0.83400000
     22.73311223      3.21230473     10.37024129      0.41700000
     23.45024848      2.05094361      9.72961975      0.41700000
     11.61705204    -11.07801584    -22.61308207     -0.83400000
     11.45618863    -10.50322914    -23.37893560      0.41700000
     11.88862671    -11.91051679    -23.05172403      0.41700000
     -8.79488702     12.86816966     -2.14040526     -0.83400000
     -7.90070338     13.22115248     -2.31336578      0.41700000
     -9.12247147     12.75794916     -3.05774244      0.41700000
     10.49305805      7.14557012    -33.05565863     -0.83400000
     10.75787155      8.06416414    -32.83240494      0.41700000
      9.52514928      7.24491015    -32.91045681      0.41700000
      7.12015283      3.15701575    -22.15437256     -0.83400000
      7.03018037      2.19026555    -22.27629106      0.41700000
      7.57687426      3.15099317    -21.28998122      0.41700000
     18.39405476     -0.70959297    -22.66490261     -0.83400000
     18.95897206      0.08825608    -22.76816063      0.41700000
     17.71177597     -0.37827725    -22.04176712      0.41700000
     17.68061797     -3.10944586    -23.75955548     -0.83400000
     17.17320135     -3.32757994    -22.94784512      0.41700000
     17.97014930     -2.19917802    -23.53058833      0.41700000
      9.97307333     23.90846942    -11.29307115     -0.83400000
     10.35266451     23.54154107    -12.11974573      0.41700000
      9.25074038     23.28067647    -11.10045568      0.41700000
     28.18474143      1.95836706      4.97581381     -0.83400000
     28.54904644      1.35299704      5.62796614      0.41700000
     28.30490744      1.47957028      4.13495586      0.41700000
     27.27380644     -6.98134266    -11.60870858     -0.83400000
     26.96038825     -6.76133661    -10.71255113      0.41700000
     27.97278358     -7.62332334    -11.35850759      0.41700000
      0.07278766    -13.92686087    -22.79114627     -0.83400000
     -0.17356068    -14.69535406    -23.33295134      0.41700000
     -0.40084131    -13.20849642    -23.26426643      0.41700000
     13.62425782    -13.07566645    -26.55079669     -0.83400000
     14.35882073    -12.74961036    -27.11138917      0.41700000
     13.89762770    -13.99236777    -26.37442828      0.41700000
     26.84883335     -0.29055523    -13.42334243     -0.83400000
     26.99876439      0.49661105    -13.98293871      0.41700000
     27.70965235     -0.37858672    -12.95716254      0.41700000
     -1.48101246      0.67776400    -17.15178866     -0.83400000
     -2.13681507      0.43094057    -17.85364980      0.41700000
     -1.58881164     -0.08045874    -16.54548374      0.41700000
     -7.78429391      9.57173815    -20.23701988     -0.83400000
     -8.40359547     10.22672791    -19.86302765      0.41700000
     -7.23392424      9.37633342    -19.44703552      0.41700000
     -2.22414932      2.06820994    -27.97746202     -0.83400000
     -1.99557075      1.37527312    -27.31763214      0.41700000
     -3.02305250      2.42586898    -27.53696897      0.41700000
      3.43404576      2.39790481     12.00394726     -0.83400000
      2.87610741      1.91523549     11.37914848      0.41700000
      4.21654019      2.57959114     11.44606375      0.41700000
     14.20311458     19.91107521    -23.79262040     -0.83400000
     15.10225330     19.62086496    -24.01860691      0.41700000
     14.35807730     20.59004012    -23.10975967      0.41700000
      2.81132310      6.73921330    -30.31431288     -0.83400000
      1.94434850      6.45872722    -29.94965400      0.41700000
      3.10686550      7.32366122    -29.58902081      0.41700000
      2.66645609      2.48160935    -27.83626978     -0.83400000
      3.25465998      1.70385688    -27.72690366      0.41700000
      1.83695489      2.08745339    -27.50209906      0.41700000
     15.56631478     15.52592946    -27.42522027     -0.83400000
     14.70435615     15.06851798    -27.30157649      0.41700000
     15.38409114     16.03754170    -28.22013125      0.41700000
     30.53846824      6.58816961     -5.71368830     -0.83400000
     30.94813231      5.85765639     -5.20415032      0.41700000
     30.67214564      7.35288826     -5.11991244      0.41700000
     -6.53260710     -3.21953381      0.02497646     -0.83400000
     -7.23400014     -2.81308731      0.56458341      0.41700000
     -5.73260860     -2.98375612      0.53775846      0.41700000
     -8.59797030     -1.62960893    -26.46653174     -0.83400000
     -8.38632849     -0.85623661    -27.02216821      0.41700000
     -8.54524067     -1.23415537    -25.57076160      0.41700000
     28.13941637     -0.94864932     -3.30071233     -0.83400000
     28.95942212     -0.48514459     -3.58116830      0.41700000
     27.45654977     -0.25156280     -3.34429746      0.41700000
     17.47275669    -15.01719173    -22.30181357     -0.83400000
     16.89757503    -14.33291598    -21.87941606      0.41700000
     17.70762213    -14.52248850    -23.12238574      0.41700000
      7.85567181     22.86360525      3.52331392     -0.83400000
      8.28188110     23.61098098      3.09510012      0.41700000
      8.39404095     22.11170994      3.20629269      0.41700000
     26.15622065      0.28561740     -6.47179253     -0.83400000
     25.19960869      0.04820399     -6.44453634      0.41700000
     26.16040158      0.70011610     -7.35686691      0.41700000
      4.76699440     15.06781751      4.20941165     -0.83400000
      4.28430840     14.31722269      4.58298973      0.41700000
      5.55185987     15.15454312      4.79593088      0.41700000
     15.11451016     15.98133432    -23.75380877     -0.83400000
     15.93361980     15.93913643    -24.28255495      0.41700000
     14.83321677     15.04088466    -23.74045888      0.41700000
     21.21521659     15.13013458    -24.69313460     -0.83400000
     21.41460751     15.77380798    -25.38109643      0.41700000
     21.80353664     15.44909064    -23.96807501      0.41700000
    -11.90349929      2.68276408    -11.51882170     -0.83400000
    -11.91110807      1.73843061    -11.77324008      0.41700000
    -11.72027983      3.09370348    -12.38606452      0.41700000
     19.85254538      2.31001232    -26.19980921     -0.83400000
     18.97183537      2.39904781    -25.77003496      0.41700000
     20.43046071      2.07444489    -25.44562487      0.41700000
     12.71520641      4.27632322     14.24539329     -0.83400000
     13.31406373      4.77374342     13.64920685      0.41700000
     12.65584026      4.87659819     14.99390627      0.41700000
     14.06451755     -0.40788212    -13.98667601     -0.83400000
     13.97844560      0.50094430    -14.30737393      0.41700000
     13.12551819     -0.60542327    -13.76048013      0.41700000
     19.86074076    -15.40723402    -20.83769775     -0.83400000
     18.98985293    -15.40900200    -21.27521325      0.41700000
     20.37123645    -14.90485573    -21.50633516      0.41700000
     -0.07398284     -3.51044343     11.58904661     -0.83400000
      0.07295820     -3.18955695     10.68284615      0.41700000
     -0.48353007     -2.72018515     11.98838569      0.41700000
     -6.60301417      1.71061859    -12.52692711     -0.83400000
     -6.08973426      2.24263252    -13.18018154      0.41700000
     -6.69567341      2.37095950    -11.80848593      0.41700000
     23.50717692      7.02937274      8.87167662     -0.83400000
     23.99903363      7.72255226      9.32465029      0.41700000
     23.16621024      7.53642383      8.09716677      0.41700000
     -6.17125979     13.37027472     -2.78244538     -0.83400000
     -6.19061327     14.28682690     -3.14712856      0.41700000
     -5.46690608     12.96914466     -3.31562338      0.41700000
      7.56418663      7.23794514    -29.55100100     -0.83400000
      7.10145875      7.94621939    -29.05504000      0.41700000
      7.05635712      6.43898353    -29.28976686      0.41700000
      2.12190438     -8.08211155    -29.57549733     -0.83400000
      2.13343091     -7.34038625    -30.20832496      0.41700000
      1.17718711     -8.13871967    -29.34667913      0.41700000
     32.66991277      3.45444411    -10.13927731     -0.83400000
     33.51843379      3.53048666    -10.58868363      0.41700000
     32.84783637      2.71361373     -9.51890919      0.41700000
      6.75721400     -3.34371278    -29.75842947     -0.83400000
      6.75762660     -2.37034495    -29.89672097      0.41700000
      6.83049049     -3.60860403    -30.69696180      0.41700000
     19.11516832     17.94028151    -18.79424510     -0.83400000
     19.35300687     17.07821613    -19.19104340      0.41700000
     19.80428921     18.54154804    -19.11906807      0.41700000
     11.21910542     24.88311912     -9.05433655     -0.83400000
     12.03785295     24.37987097     -9.21179073      0.41700000
     10.68993204     24.59736000     -9.82803050      0.41700000
      9.41860623     -9.62970748    -29.99429353     -0.83400000
      9.18658321     -9.08868235    -29.20844564      0.41700000
      9.35466503     -8.93144212    -30.68073696      0.41700000
     21.31467611    -10.35039663    -16.86342641     -0.83400000
     20.54401850    -10.16523636    -17.44210496      0.41700000
     21.15930144    -11.30796028    -16.68521344      0.41700000
     13.98629962      3.46663669    -29.92633499     -0.83400000
     14.13150365      3.70966590    -30.86005753      0.41700000
     14.52373006      4.17585742    -29.50485197      0.41700000
     11.71591423    -10.54498906    -19.97951265     -0.83400000
     11.50930875     -9.58783430    -19.99081330      0.41700000
     11.59658884    -10.74682567    -20.93930296      0.41700000
     18.29857483      6.71865720      8.90738127     -0.83400000
     17.76154482      7.53785719      9.04832178      0.41700000
     19.04106809      7.12937116      8.39668940      0.41700000
     13.40853858     23.36137363     -9.71057215     -0.83400000
     13.45088665     23.18954161    -10.67283526      0.41700000
     13.50099961     22.44788738     -9.36305232      0.41700000
     -5.17813720      2.10226709      2.18372745     -0.83400000
     -4.26249336      1.85569401      1.91755053      0.41700000
     -5.16566140      3.05874070      2.03535456      0.41700000
     -1.47490146     -6.60565689     -2.20903532     -0.83400000
     -1.66171848     -7.55766089     -2.24221850      0.41700000
     -2.24156364     -6.21937560     -2.69894529      0.41700000
      8.83141573     20.52024091      2.37175258     -0.83400000
      9.30451551     20.75571871      1.53721898      0.41700000
      9.43099967     19.84985630      2.74142710      0.41700000
      7.65416632     22.08104030    -14.45431314     -0.83400000
      7.47231600     22.71701892    -13.72709803      0.41700000
      6.92859468     22.36555437    -15.06042366      0.41700000
     -3.05051667     -0.99867684      6.15262912     -0.83400000
     -2.98489914     -0.79108578      5.19075721      0.41700000
     -3.98729781     -1.28023672      6.22369154      0.41700000
     11.52636421     -4.66597124    -33.31303256     -0.83400000
     12.36550868     -4.61336696    -33.77681792      0.41700000
     11.49413944     -5.62705245    -33.09769512      0.41700000
      7.13905360     -3.71276105    -21.24021336     -0.83400000
      7.75836132     -2.96333431    -21.29807254      0.41700000
      6.37198596     -3.24431401    -20.84087980      0.41700000
     -4.37108359      4.80461703    -11.16899836     -0.83400000
     -4.24392829      5.68963911    -11.57422662      0.41700000
     -3.81772175      4.26713430    -11.77891787      0.41700000
     18.93849314      3.60791430    -23.13608965     -0.83400000
     19.38401051      2.77470275    -22.89447065      0.41700000
     18.28314080      3.30523584    -23.79107732      0.41700000
     15.21410712    -12.57498116    -23.87188967     -0.83400000
     15.36880889    -12.73078455    -22.92037705      0.41700000
     16.08658850    -12.84002398    -24.22890329      0.41700000
     20.59823320     20.46323457    -18.37272508     -0.83400000
     20.25699795     21.36368148    -18.40472677      0.41700000
     20.18930000     20.14384922    -17.54008523      0.41700000
     -2.42574665      5.17334452      6.91035471     -0.83400000
     -2.14390204      6.09567794      7.06681052      0.41700000
     -2.61865466      5.22209363      5.94707826      0.41700000
    -11.57766527      8.43373721    -10.59564974     -0.83400000
    -11.43343179      8.92575474     -9.75627456      0.41700000
    -11.65097459      9.16204274    -11.22263411      0.41700000
     23.83278582     -3.97671418    -24.01067252     -0.83400000
     23.44789083     -4.51981383    -24.73179911      0.41700000
     24.77835191     -4.00261985    -24.24954804      0.41700000
    -11.24300862      3.62724567    -21.51886787     -0.83400000
    -10.40392368      3.61338416    -22.01627334      0.41700000
    -11.61550690      2.76898566    -21.73607950      0.41700000
     30.59603603     10.00557889     -9.08724603     -0.83400000
     30.23338335     10.91057017     -9.09343517      0.41700000
     30.33105383      9.72882923     -9.98610971      0.41700000
     25.67866846     14.89014227    -13.41086664     -0.83400000
     25.79336512     15.80676790    -13.08264592      0.41700000
     25.86685810     15.03128425    -14.35691992      0.41700000
     -6.05155683     10.94190766     -1.44714167     -0.83400000
     -5.45616776     10.66474227     -2.16337841      0.41700000
     -6.29067476     11.83103924     -1.78608859      0.41700000
      6.82179482     10.05619356    -31.03821020     -0.83400000
      6.00900161     10.59780730    -31.17738978      0.41700000
      6.66828797      9.75944545    -30.12045426      0.41700000
     31.97252016     -4.17902253     -6.27292330     -0.83400000
     31.45272628     -3.99114347     -7.07159275      0.41700000
     31.98339225     -5.15802249     -6.28671445      0.41700000
      7.96140329     -9.12617266    -25.85530379     -0.83400000
      7.16159270     -9.46744394    -26.31050236      0.41700000
      7.55777279     -8.78048716    -25.02882834      0.41700000
     16.32579893     -7.45014858    -28.01047000     -0.83400000
     16.59820023     -6.52137984    -28.00817553      0.41700000
     15.51962906     -7.42389396    -28.56423921      0.41700000
     11.61764939      9.58663351     11.38060679     -0.83400000
     10.67494188      9.83745258     11.33369495      0.41700000
     12.05203578     10.46393718     11.46750331      0.41700000
     15.73512546    -12.01009637    -27.94733473     -0.83400000
     16.10891397    -11.21179601    -27.51064996      0.41700000
     16.44181261    -12.66291403    -27.76841086      0.41700000
     -6.34023068      8.65336689    -18.10601033     -0.83400000
     -6.17610359      7.73993262    -18.41109439      0.41700000
     -5.41688323      8.96717520    -17.97622992      0.41700000
     24.36546669      4.74488821      7.54414318     -0.83400000
     24.12814075      5.50736540      8.11079177      0.41700000
     23.48517035      4.34654727      7.40143017      0.41700000
     15.85796140    -20.98276891    -18.82137038     -0.83400000
     15.81569985    -20.36313860    -19.58461078      0.41700000
     15.73690147    -21.82571948    -19.27436699      0.41700000
     29.19678050      4.83487603     -2.70057791     -0.83400000
     29.82659604      4.57907370     -3.40475426      0.41700000
     29.54792301      5.72719782     -2.47096841      0.41700000
     12.63905352     -3.56143828     11.33870352     -0.83400000
     11.71597377     -3.23019998     11.29770471      0.41700000
     12.51964842     -4.44399787     11.73887173      0.41700000
      6.48384558     -2.87056349    -27.03095445     -0.83400000
      6.68215712     -3.10777750    -27.96100812      0.41700000
      7.02627583     -2.06071039    -26.91630979      0.41700000
     12.66549726      5.72623632    -25.74211856     -0.83400000
     12.33956122      6.19604638    -26.54101748      0.41700000
     13.02338958      4.91266734    -26.17150336      0.41700000
     25.30721775     -2.98181652    -17.64549492     -0.83400000
     25.61544556     -2.58396541    -16.80728885      0.41700000
     25.73529729     -3.86047012    -17.54489877      0.41700000
     13.90648304    -15.68382673    -25.48678574     -0.83400000
     13.87753832    -15.88477744    -24.53466210      0.41700000
     12.94746367    -15.59819561    -25.68944303      0.41700000
     -2.41919903      4.22809975      1.73075643     -0.83400000
     -1.67413296      4.40235576      1.11864582      0.41700000
     -2.48336108      3.24835391      1.65082754      0.41700000
      6.39449111     16.84939227    -25.18660531     -0.83400000
      5.44335895     17.08927148    -25.29707053      0.41700000
      6.49816001     17.14967081    -24.25370649      0.41700000
     13.75621811     21.49966221    -17.50803740     -0.83400000
     13.58970561     22.04735569    -18.30118953      0.41700000
     14.65471667     21.14405655    -17.68964494      0.41700000
     12.82437134     22.76076233    -19.82814034     -0.83400000
     12.47214616     23.63453806    -19.62283658      0.41700000
     11.97595016     22.29308809    -20.04375813      0.41700000
     11.07482369     15.31260353     10.52423027     -0.83400000
     10.68170913     16.09139663     10.07854645      0.41700000
     10.38963117     15.14376030     11.19573992      0.41700000
     -0.48535342      3.52047889    -29.51687913     -0.83400000
     -1.01035132      2.99293803    -28.87166045      0.41700000
     -1.17628213      3.78061542    -30.13826778      0.41700000
     29.37012474      2.07344392    -18.38104568     -0.83400000
     28.41328737      1.95727041    -18.52096612      0.41700000
     29.45989612      2.11155762    -17.41308461      0.41700000
     21.27660182     10.08526880    -27.37666745     -0.83400000
     21.82802042     10.01379480    -26.57432724      0.41700000
     21.30897133      9.16955145    -27.70683373      0.41700000
     14.75742575     -1.85637096     10.62336170     -0.83400000
     14.01577636     -2.49220876     10.65774855      0.41700000
     14.38568120     -1.11381227     10.10655705      0.41700000
     25.72239763      4.87601622    -26.15309255     -0.83400000
     26.69255633      4.71496189    -26.21415967      0.41700000
     25.72477874      5.53063540    -25.42521648      0.41700000
     19.45993324     -1.75989286      4.36627608     -0.83400000
     19.21274229     -0.93179382      4.82475002      0.41700000
     18.59792194     -2.21134816      4.42230188      0.41700000
     -5.98853144     17.61995867    -13.01832289     -0.83400000
     -6.89910421     17.40518619    -13.29146386      0.41700000
     -6.06284508     17.48099411    -12.05836440      0.41700000
     13.90483736     -6.75262186    -24.19293767     -0.83400000
     13.01155982     -6.58734114    -24.54716203      0.41700000
     13.74242185     -6.72663164    -23.22692834      0.41700000
     19.55570276      3.32182003     -2.28659461     -0.83400000
     18.94712363      3.88510701     -2.79118908      0.41700000
     20.10600634      4.00626895     -1.83283474      0.41700000
     22.23553792     13.30502181    -14.02749271     -0.83400000
     22.67107132     12.66274618    -14.62622831      0.41700000
     21.33463842     13.36690420    -14.42583575      0.41700000
      9.10137060      1.58875770     12.13394004     -0.83400000
      9.55660352      1.11337449     11.40874137      0.41700000
      9.87210363      1.91833546     12.64312459      0.41700000
     17.55093572    -13.99957871    -27.18370951     -0.83400000
     17.16365914    -14.84946385    -26.86092356      0.41700000
     18.15853936    -14.31738644    -27.85977751      0.41700000
     25.63783672     13.29913305    -17.08655333     -0.83400000
     25.98101784     14.12303233    -16.67672153      0.41700000
     24.94249536     13.67546584    -17.66788289      0.41700000
     30.22436397      7.25854450     -2.12327730     -0.83400000
     30.41571330      7.75786233     -1.32483953      0.41700000
     30.46031426      7.88323849     -2.83552437      0.41700000
     27.05356224      5.33617045    -20.68499859     -0.83400000
     27.91783749      5.78465937    -20.74915029      0.41700000
     26.53997679      5.95820384    -20.13885989      0.41700000
     -5.02202258     -0.54072429     -0.72433227     -0.83400000
     -4.70261081     -1.04333360      0.05647760      0.41700000
     -4.35798612      0.18944073     -0.74374182      0.41700000
     -7.72202234      0.44045754    -28.06378519     -0.83400000
     -6.75255444      0.29787124    -28.15336005      0.41700000
     -7.99443842      0.52506354    -28.98243444      0.41700000
     -3.29653251     -2.81443028    -25.48822580     -0.83400000
     -4.02435164     -2.16301997    -25.39119504      0.41700000
     -3.50832892     -3.15927837    -26.37917279      0.41700000
    -10.36721472     -8.93260238    -21.06103623     -0.83400000
    -10.80533790     -8.38802027    -20.39552939      0.41700000
    -10.89426562     -9.75744745    -20.92921678      0.41700000
     26.32173057      4.28217757    -16.70851843     -0.83400000
     27.17437867      4.58673745    -17.10850420      0.41700000
     26.59072142      3.43797844    -16.30845656      0.41700000
     11.35646195     -7.83686611    -20.46205216     -0.83400000
     10.74253082     -7.62275560    -21.19210461      0.41700000
     12.18748759     -7.50102468    -20.87575173      0.41700000
     12.70903224     -6.78293885     -7.34421157     -0.83400000
     12.36744235     -6.40686919     -8.18090227      0.41700000
     13.24570460     -7.52456507     -7.67794327      0.41700000
     16.29789109      8.63952459    -29.34122547     -0.83400000
     15.33450479      8.52817896    -29.53784724      0.41700000
     16.28365446      8.39812990    -28.39731864      0.41700000
     16.25813023     20.43559957    -17.78258943     -0.83400000
     16.90887062     21.15306769    -17.63454315      0.41700000
     16.40964314     19.91933102    -16.94920027      0.41700000
     28.12982957      4.52929836    -10.99321902     -0.83400000
     27.61779403      4.12978644    -11.72817685      0.41700000
     28.92488093      3.94758939    -10.98234417      0.41700000
     -7.69226639      4.08625406      0.65529054     -0.83400000
     -6.90623872      4.33858649      1.17433384      0.41700000
     -7.65772500      4.77875167     -0.03762159      0.41700000
     -4.30557455      4.75399839    -23.23745871     -0.83400000
     -4.15582029      4.81705193    -24.20193487      0.41700000
     -4.98079853      4.03750068    -23.20972861      0.41700000
     16.31947847      1.47911979      4.97026687     -0.83400000
     16.93888199      2.05651398      4.47531921      0.41700000
     15.91260126      0.96555446      4.24150746      0.41700000
      0.84320023      6.19345402      9.51764374     -0.83400000
      1.61210251      6.51832443      9.00156645      0.41700000
      1.26947221      5.94935724     10.36251313      0.41700000
    -10.10723264     12.91005336    -18.82915854     -0.83400000
     -9.78524445     12.96154183    -19.75207424      0.41700000
     -9.99915549     11.95936672    -18.65568403      0.41700000
     13.03702926     21.45936435    -14.82104224     -0.83400000
     13.44142564     21.60285564    -15.70249534      0.41700000
     12.34349733     20.81474770    -15.07983479      0.41700000
     10.34216720     -9.44131280    -24.53099433     -0.83400000
      9.53365935     -9.36727083    -25.08590864      0.41700000
     10.92469553     -9.94619521    -25.14309890      0.41700000
     23.52673437      0.86208962    -18.43290448     -0.83400000
     23.30917784     -0.08844157    -18.48318862      0.41700000
     24.13428185      0.92475174    -19.19498467      0.41700000
     23.50947999     17.68165896    -20.53480026     -0.83400000
     23.14661722     17.53192702    -21.41802814      0.41700000
     24.15590787     16.95069253    -20.48532437      0.41700000
     29.80715532      2.29187701    -15.63224284     -0.83400000
     30.20266837      3.18811154    -15.75566005      0.41700000
     30.22447860      2.05000612    -14.77153310      0.41700000
      8.80552529     26.07351538    -12.52815078     -0.83400000
      9.39690463     25.45225115    -12.06605682      0.41700000
      8.11999447     25.45780255    -12.84084933      0.41700000
      9.03549598     -7.32998155    -31.41660917     -0.83400000
      9.34382212     -6.43767901    -31.15491555      0.41700000
      8.06517665     -7.20316423    -31.42795845      0.41700000
     10.03595000     -2.56278784    -25.92642420     -0.83400000
      9.97528131     -2.96040586    -25.02383431      0.41700000
     10.66572628     -1.82679799    -25.71493552      0.41700000
     24.88682977     -2.33654755      8.63418268     -0.83400000
     24.89273637     -2.32719600      9.59649440      0.41700000
     23.92927066     -2.48044306      8.44412180      0.41700000
     -5.05995972      4.87689221      1.28799048     -0.83400000
     -4.94670670      4.50438879      0.38325155      0.41700000
     -4.12315702      4.85345976      1.57288123      0.41700000
     13.30111652     14.10935753      9.39036578     -0.83400000
     13.76781407     14.83723099      8.91610515      0.41700000
     12.56444713     14.61871848      9.80184056      0.41700000
      1.74655102     -1.24485064    -25.07214425     -0.83400000
      1.94683307     -0.62399999    -24.32870636      0.41700000
      1.59586367     -0.62176966    -25.80056712      0.41700000
      2.75800092     -1.27187724     10.79651707     -0.83400000
      1.86154413     -1.03927962     10.46983061      0.41700000
      3.25807113     -0.59909912     10.27677048      0.41700000
     -3.99477224     -3.88318287    -27.95289679     -0.83400000
     -4.75017761     -4.49210847    -27.81545404      0.41700000
     -4.00860944     -3.85900582    -28.93352238      0.41700000
     -0.95166621      5.20685833    -11.14812430     -0.83400000
     -0.21060403      4.56703266    -11.04939112      0.41700000
     -1.56061938      4.67000941    -11.69656507      0.41700000
     20.41932214     -7.89234510    -20.03979166     -0.83400000
     21.39947921     -7.91201812    -19.94815082      0.41700000
     20.23567823     -7.05804488    -19.55636890      0.41700000
     23.82022562      6.83076618    -21.87654511     -0.83400000
     23.42909080      5.93872290    -21.78363088      0.41700000
     23.12003376      7.27577940    -22.40280519      0.41700000
     19.15009350      7.56164510    -23.21493905     -0.83400000
     18.33621601      7.01439533    -23.19583729      0.41700000
     19.50361473      7.39620450    -22.31510525      0.41700000
     -3.52020892      1.25721362    -15.29413385     -0.83400000
     -2.63078743      1.44184370    -15.63141178      0.41700000
     -3.81382243      0.58466297    -15.95115804      0.41700000
     25.02154239     -2.93007116    -27.05392867     -0.83400000
     24.18073378     -3.15940681    -27.49871225      0.41700000
     25.01939558     -1.95659694    -27.12845750      0.41700000
     20.03122477     -6.84742833    -22.67688310     -0.83400000
     19.24623191     -7.11806192    -23.19322497      0.41700000
     19.95847414     -7.38991590    -21.87028507      0.41700000
      1.87802624     18.49979213    -21.19599362     -0.83400000
      1.42854710     18.08011126    -21.95795547      0.41700000
      2.74179755     18.72898753    -21.59938609      0.41700000
     -3.53347990      6.95912108    -20.04640683     -0.83400000
     -4.25957800      6.55052875    -19.55015926      0.41700000
     -4.03440312      7.65397574    -20.52838669      0.41700000
     21.20588807     13.03454213    -17.72479458     -0.83400000
     20.69462986     13.39521786    -16.96937699      0.41700000
     20.54575763     12.47404840    -18.16947492      0.41700000
     18.77326776     -3.16247435     -2.24593043     -0.83400000
     17.95002651     -2.63818018     -2.17940711      0.41700000
     18.92439848     -3.21529548     -3.21899299      0.41700000
     24.83896008      0.13352879    -11.53075033     -0.83400000
     24.25883646     -0.58220987    -11.85685247      0.41700000
     25.57843593      0.04681773    -12.16702952      0.41700000
     28.45976287    -13.10828009    -11.35664312     -0.83400000
     29.39751899    -13.30534940    -11.43969629      0.41700000
     28.49836617    -12.11744490    -11.33572150      0.41700000
     28.24391843      3.37015051    -23.23126053     -0.83400000
     27.28498009      3.55399224    -23.15175550      0.41700000
     28.22706542      2.41382516    -23.46845906      0.41700000
     -3.50943806      8.77845986    -28.86094261     -0.83400000
     -2.67806373      8.37484838    -29.19889106      0.41700000
     -3.65560782      9.45159769    -29.52968088      0.41700000
     -7.77400257     12.33660289      3.60322501     -0.83400000
     -8.63007522     12.76069071      3.50140387      0.41700000
     -7.58757758     12.04265708      2.68777320      0.41700000
     -8.52603831      6.10572080    -21.24231440     -0.83400000
     -8.64158451      6.18619482    -22.20572031      0.41700000
     -7.75181618      5.51456495    -21.19964021      0.41700000
      6.10095725      5.06187194    -28.81606780     -0.83400000
      6.28338430      4.22565158    -28.33503319      0.41700000
      5.49430930      4.75853296    -29.52551558      0.41700000
     27.35180107     -7.37147936    -15.99241523     -0.83400000
     27.45743032     -8.24840054    -16.40960730      0.41700000
     26.78241430     -7.57173912    -15.22019754      0.41700000
     22.57918609      4.95237557     10.45663225     -0.83400000
     22.87869594      5.74252594      9.96494293      0.41700000
     21.60955455      5.05535819     10.44128164      0.41700000
      4.01786199      0.12594744    -27.53537884     -0.83400000
      3.81717584     -0.83379853    -27.52645134      0.41700000
      4.58773171      0.21320871    -26.74273869      0.41700000
     17.91147953      0.45473001      2.03621346     -0.83400000
     17.01809710      0.18172734      2.31872530      0.41700000
     18.09678766      1.15885490      2.69347080      0.41700000
     19.81003642      4.74303697     10.22218542     -0.83400000
     19.51455154      4.42957178      9.35007595      0.41700000
     19.35709789      5.60434825     10.24493084      0.41700000
      0.67964701      0.70004096    -27.15289969     -0.83400000
     -0.21064755      0.29621816    -27.07065012      0.41700000
      0.70250811      1.12955671    -26.25946119      0.41700000
     27.24380369      6.42006936      3.20174821     -0.83400000
     26.35953899      6.76012500      2.94448613      0.41700000
     27.09438948      6.31171220      4.15919306      0.41700000
    -11.24747520      1.32956327      3.91578108     -0.83400000
    -11.17393643      2.17642450      3.42183970      0.41700000
    -11.92864833      1.54677528      4.55886585      0.41700000
     -0.98479485      6.72350035     -1.72045120     -0.83400000
     -0.88519276      7.66701634     -1.92349209      0.41700000
     -1.75845144      6.51901863     -2.29766980      0.41700000
    -12.45506901     -0.75936103     -9.89954202     -0.83400000
    -12.18544913     -0.45342820    -10.78665369      0.41700000
    -13.30667217     -0.29749924     -9.76543364      0.41700000
    -11.09527965     10.19350005     -8.57740842     -0.83400000
    -11.60105364     11.03074354     -8.48444899      0.41700000
    -10.34027558     10.42644459     -7.98366560      0.41700000
      0.29499139     -4.08324567    -30.13260716     -0.83400000
      0.96536691     -3.36670567    -30.05869079      0.41700000
      0.27757182     -4.40978589    -29.20740560      0.41700000
     22.49411201     -3.45004212    -28.11513563     -0.83400000
     22.21716165     -4.05542079    -28.83860261      0.41700000
     21.98273163     -2.65770722    -28.36393525      0.41700000
     20.87248444      1.49403236    -28.57771088     -0.83400000
     21.64522843      2.09844771    -28.63178387      0.41700000
     20.53513975      1.72724823    -27.68224617      0.41700000
     15.46449147     -2.95366418    -17.92316869     -0.83400000
     16.22796846     -2.66960646    -18.46294238      0.41700000
     15.61356511     -2.45034123    -17.10248971      0.41700000
      4.86597066     -5.14015561    -32.20100111     -0.83400000
      4.01338886     -5.42812919    -31.81157051      0.41700000
      5.43124656     -5.90447297    -31.96604294      0.41700000
     17.55644750     -2.86805101      7.68009368     -0.83400000
     18.48701136     -2.83238036      7.99719873      0.41700000
     17.31679314     -3.73398458      8.05685616      0.41700000
      6.70114702      0.47001577     11.39489953     -0.83400000
      7.48003445      0.97734543     11.69785458      0.41700000
      6.17330206      1.18729857     10.98428400      0.41700000
      1.82700111     14.89145438    -22.30852769     -0.83400000
      2.77793484     15.05593148    -22.42198467      0.41700000
      1.66236204     14.15625993    -22.92492172      0.41700000
    -10.48812207      0.40496744    -15.87056065     -0.83400000
    -10.72182272     -0.46418461    -15.48808700      0.41700000
    -10.00083594      0.77919651    -15.11729799      0.41700000
     -8.00836271     -0.57455769    -23.97827219     -0.83400000
     -8.25080550     -0.42106142    -23.04986031      0.41700000
     -7.32156521      0.11501679    -24.10688817      0.41700000
     11.98737093    -11.01521881    -25.97240853     -0.83400000
     12.45842499    -11.86793579    -26.12080110      0.41700000
     11.82416624    -10.77137119    -26.91035972      0.41700000
     19.88510420     -1.50611589    -25.61576256     -0.83400000
     20.24402177     -2.07681836    -24.90495259      0.41700000
     20.71546868     -1.06095524    -25.88852432      0.41700000
    -11.49939635      7.84719554    -21.56807640     -0.83400000
    -10.61010518      8.07754150    -21.91762584      0.41700000
    -12.00885403      8.59481933    -21.88929142      0.41700000
      6.84150906    -17.93296483    -19.80344743     -0.83400000
      6.07649191    -18.08445782    -20.40849665      0.41700000
      6.75974397    -18.70261308    -19.22864108      0.41700000
     -9.87422376     11.40913472    -10.74324586     -0.83400000
     -9.49163881     12.02885047    -10.07289132      0.41700000
    -10.32828320     10.82917726    -10.10682871      0.41700000
     29.07737041      2.53666204     -7.17420369     -0.83400000
     28.70706074      3.36782157     -6.79872889      0.41700000
     28.49726884      2.37299622     -7.93737113      0.41700000
      6.55823957    -18.57122434    -25.63593137     -0.83400000
      6.30623228    -19.07823088    -24.84868155      0.41700000
      7.52579259    -18.63509749    -25.59111191      0.41700000
     15.97543634     16.55271501      5.79333241     -0.83400000
     16.95635106     16.52630874      5.82695023      0.41700000
     15.80758259     16.21007053      4.89569865      0.41700000
     -3.04140799     11.40192321      8.17654637     -0.83400000
     -3.59783148     11.78943017      8.85857361      0.41700000
     -2.57847397     12.21361815      7.84618500      0.41700000
      0.75250341      1.60166081    -24.69014327     -0.83400000
      1.20090907      1.20440116    -23.91671173      0.41700000
      0.19570067      2.28928752    -24.25369546      0.41700000
     15.41335602      1.67542373    -26.81555730     -0.83400000
     16.01829310      1.19064963    -27.40805186      0.41700000
     14.90007071      0.93833622    -26.42409289      0.41700000
      5.55747856     22.13074694    -18.61211322     -0.83400000
      5.03241174     22.34099704    -19.40139962      0.41700000
      4.98703833     21.43648365    -18.20401567      0.41700000
     16.62318455     -0.14106436    -20.65129054     -0.83400000
     16.37945911      0.81149265    -20.66174704      0.41700000
     15.76343412     -0.53125438    -20.89109990      0.41700000
     -3.73980770     18.69945718    -20.45032637     -0.83400000
     -3.23110589     18.50256670    -21.26574473      0.41700000
     -3.34701019     19.53991149    -20.19703009      0.41700000
      4.95047177     -7.33040404    -25.46155998     -0.83400000
      5.18278321     -7.39166436    -24.51935371      0.41700000
      4.19882319     -6.70831392    -25.40971337      0.41700000
     -1.72460722      9.08809840      9.06000221     -0.83400000
     -1.46815088      8.62819420      8.23846585      0.41700000
     -2.17979088      9.88307748      8.72127968      0.41700000
     17.24062146     16.42391422    -25.42743627     -0.83400000
     16.67533982     16.26978785    -26.21610037      0.41700000
     17.07306110     17.36362982    -25.21470776      0.41700000
     10.23609405      4.54073019    -25.03421629     -0.83400000
     11.12492925      4.89830388    -25.21755819      0.41700000
     10.03944959      4.03072834    -25.84889758      0.41700000
     -7.38090663     14.91528231    -21.65286298     -0.83400000
     -7.73442344     15.74963732    -21.31913035      0.41700000
     -6.48678473     14.92843054    -21.23862427      0.41700000
    -10.79611109      6.00938773     -6.26213437     -0.83400000
    -11.54082491      6.06181740     -6.88836992      0.41700000
    -11.27450555      6.23065574     -5.43829447      0.41700000
     -8.66899025     16.77185792    -12.79068522     -0.83400000
     -9.27797558     16.22702857    -13.34106863      0.41700000
     -9.30952280     17.25694639    -12.23751213      0.41700000
     29.34802773     -4.11739086    -20.55986702     -0.83400000
     28.57174526     -4.65861060    -20.32724578      0.41700000
     29.02240396     -3.72942858    -21.39495293      0.41700000
     14.95862922      4.54842071    -32.34173588     -0.83400000
     15.42908446      5.37787622    -32.12134201      0.41700000
     15.69402699      3.90477507    -32.19854763      0.41700000
     -4.84102547      4.70488615     -3.32240699     -0.83400000
     -4.04119940      5.26884818     -3.41739678      0.41700000
     -4.65439295      4.26000888     -2.47007045      0.41700000
     16.16774703      8.77970898    -24.85391495     -0.83400000
     15.55503353      8.21543400    -24.34988670      0.41700000
     16.11771260      8.33858791    -25.72056785      0.41700000
      5.76121247     23.12610323    -16.06131979     -0.83400000
      4.96237410     23.62281410    -15.85330863      0.41700000
      5.62103890     22.89340505    -17.00005760      0.41700000
     -3.90843328     -3.94783054    -30.68212689     -0.83400000
     -3.14728460     -3.41801784    -31.02740319      0.41700000
     -4.58089291     -3.74921468    -31.34148034      0.41700000
     27.44789935      9.85106260     -9.24926406     -0.83400000
     28.20963908      9.80993600     -9.85188517      0.41700000
     26.91669024      9.09309845     -9.55607678      0.41700000
     14.26750532      5.56736369     12.37864509     -0.83400000
     14.39997261      4.70182674     11.93738406      0.41700000
     14.90711768      6.06805439     11.82896309      0.41700000
      3.76815687     17.55569328    -25.22936679     -0.83400000
      3.17826766     16.78844635    -25.10649340      0.41700000
      3.14722991     18.12293940    -25.73740513      0.41700000
     -2.74917562     -0.61675799      3.43827066     -0.83400000
     -2.82280405      0.09160138      2.77423404      0.41700000
     -2.44671602     -1.37722816      2.89496135      0.41700000
     11.67099482    -10.14843266    -28.50933129     -0.83400000
     10.91332079    -10.12268128    -29.13168767      0.41700000
     11.71116827     -9.20886652    -28.23109933      0.41700000
      3.13991058      8.07294503    -27.88896883     -0.83400000
      2.46691751      7.60537397    -27.34874733      0.41700000
      3.95786224      7.83705780    -27.40771100      0.41700000
     26.29305296     10.85552606    -18.16464402     -0.83400000
     26.28737986     11.76945233    -17.80512757      0.41700000
     25.33124897     10.73716302    -18.32634563      0.41700000
     -2.51541008      3.78701833    -12.87200975     -0.83400000
     -1.93994918      3.00993880    -13.05319802      0.41700000
     -2.70038999      4.07956291    -13.78790767      0.41700000
     18.93718483     -5.21465991     -9.99403762     -0.83400000
     19.73372543     -4.66783286    -10.14230910      0.41700000
     18.42475834     -4.67522439     -9.35635806      0.41700000
     29.09609239    -10.98416178     -6.85801655     -0.83400000
     29.42699842    -11.80699604     -6.49247064      0.41700000
     28.29185793    -10.83229781     -6.31796527      0.41700000
      8.92237797     -9.83618896    -22.18230802     -0.83400000
      8.82162585    -10.76299716    -21.85177666      0.41700000
      9.58371074     -9.95948163    -22.88846084      0.41700000
     15.11195910    -21.69381399    -16.11707682     -0.83400000
     15.30714691    -21.46466217    -17.04437895      0.41700000
     15.83224335    -21.23610472    -15.65046224      0.41700000
     25.68231995     -8.58805236    -23.56265364     -0.83400000
     25.96774567     -7.67739196    -23.32761141      0.41700000
     25.14767446     -8.37969338    -24.35954471      0.41700000
     -9.39343540     10.93089706     -0.35738726     -0.83400000
     -8.79748206     11.14838045      0.38537812      0.41700000
     -9.29632170     11.75217969     -0.89518730      0.41700000
     29.98015240      3.12055789      2.08242950     -0.83400000
     30.44707702      3.26813252      2.91263494      0.41700000
     29.46560097      2.31392931      2.28361338      0.41700000
      8.05669079     -0.71028674    -26.44384200     -0.83400000
      8.67985809     -0.09027662    -26.87812386      0.41700000
      8.70821307     -1.37034447    -26.12979552      0.41700000
     17.35890916     -8.44529101    -17.06488371     -0.83400000
     17.35088466     -8.51606095    -16.09331046      0.41700000
     17.23843962     -7.47866405    -17.18631320      0.41700000
     21.75536751     -1.90976565      2.86282005     -0.83400000
     20.95514642     -1.91884787      3.43580803      0.41700000
     22.11299376     -2.81480018      3.00918478      0.41700000
     27.43684955     -0.70053745    -21.29174329     -0.83400000
     28.17944866     -0.79653575    -20.65740798      0.41700000
     27.49023285     -1.56986022    -21.74095072      0.41700000
     29.75776087     -1.20399211     -9.36563602     -0.83400000
     29.75653570     -2.14090319     -9.08254298      0.41700000
     29.85292125     -0.77674943     -8.47384971      0.41700000
     11.41827521     18.21486400    -26.75914419     -0.83400000
     11.92815926     17.52195520    -26.27957148      0.41700000
     11.79779659     19.01045341    -26.37850572      0.41700000
     15.51854134     11.11690221    -26.14031618     -0.83400000
     15.98803984     10.49865960    -25.54740088      0.41700000
     14.69443793     10.62477158    -26.28232828      0.41700000
    -11.52239944      0.13688555    -12.39310075     -0.83400000
    -11.61571530     -0.60479844    -13.03526280      0.41700000
    -10.63931493      0.45681896    -12.66280080      0.41700000
      9.41688960     26.80459534     -8.33597374     -0.83400000
     10.19251272     26.23578088     -8.52357709      0.41700000
      8.85918433     26.19271805     -7.83726470      0.41700000
     16.89106415     -2.67927190      4.92177334     -0.83400000
     17.12285913     -2.63569632      5.87283225      0.41700000
     15.91160967     -2.71091299      4.98563326      0.41700000
     28.39050316      4.72420221    -25.67069125     -0.83400000
     28.59985289      5.62628701    -25.34891993      0.41700000
     28.56864136      4.20343594    -24.86676684      0.41700000
     -2.72017748      5.33266563     -9.01520610     -0.83400000
     -3.46588391      5.12186360     -9.61461238      0.41700000
     -2.01579310      5.45501872     -9.68529729      0.41700000
      5.81732378      0.62397984    -25.51806220     -0.83400000
      6.66472707      0.19756405    -25.77824187      0.41700000
      5.59267570      0.09067765    -24.72036943      0.41700000
     -3.09122296     -0.19421079    -12.94159246     -0.83400000
     -3.99455129     -0.54446050    -12.83036221      0.41700000
     -3.18687709      0.34553617    -13.74679616      0.41700000
     13.47093104     -1.74620724     13.24962647     -0.83400000
     13.23103234     -2.47670541     12.65017269      0.41700000
     14.22364776     -1.36952090     12.77582224      0.41700000
     16.43514012     -1.89387784     -1.55950637     -0.83400000
     15.89827090     -1.66370094     -0.75996888      0.41700000
     15.73773043     -2.01483166     -2.22172612      0.41700000
      7.11900210     12.16193136    -27.82811168     -0.83400000
      8.05648943     12.19021984    -28.12044645      0.41700000
      6.99769115     13.08126837    -27.50533816      0.41700000
     -1.73533833     -2.24820308    -28.16152413     -0.83400000
     -2.08562291     -1.60253493    -28.80432358      0.41700000
     -2.45713296     -2.89879859    -28.10982625      0.41700000
     24.42487600     -1.86552787    -22.28602700     -0.83400000
     24.73704829     -2.39321953    -21.52126341      0.41700000
     23.97383005     -2.55849938    -22.80710696      0.41700000
     33.10421902      1.20260789     -8.61989414     -0.83400000
     33.64349342      0.79497942     -7.93280088      0.41700000
     32.87831477      0.41783342     -9.16461034      0.41700000
     18.95026989     -4.77077336    -21.24793837     -0.83400000
     19.44923194     -5.26294086    -21.93173876      0.41700000
     19.32837489     -3.86754104    -21.34486582      0.41700000
     12.54508162    -13.38286303    -23.75223153     -0.83400000
     12.15694216    -13.76322605    -24.56597860      0.41700000
     13.43908959    -13.12996368    -24.07036530      0.41700000
      0.82655540      6.47665036    -16.41613845     -0.83400000
      0.39139826      6.45589696    -15.53787556      0.41700000
      0.59138992      7.37578119    -16.73000799      0.41700000
     22.79634457      8.53543140      6.72218008     -0.83400000
     23.41052162      8.26250216      5.99381191      0.41700000
     22.57858669      9.44434650      6.40019631      0.41700000
     -0.31566134      5.88865040    -13.99561084     -0.83400000
     -1.19206009      5.58726548    -14.31569448      0.41700000
     -0.43029666      5.84822398    -13.02956348      0.41700000
      7.36352176    -15.39328768    -23.90623264     -0.83400000
      6.56913478    -15.18903794    -24.44748787      0.41700000
      6.96279402    -15.45466379    -23.01454054      0.41700000
      0.95392587      8.32863605    -31.75945617     -0.83400000
      1.36520209      9.19383781    -31.93735852      0.41700000
      1.72413466      7.78833170    -31.51409691      0.41700000
     25.76667948      6.46060472    -23.86730907     -0.83400000
     25.11349976      6.87045827    -23.27174245      0.41700000
     25.83175339      5.57282175    -23.45709546      0.41700000
     20.21072220      1.76677842      1.08360830     -0.83400000
     19.43710594      1.19720037      1.26676163      0.41700000
     19.81047121      2.64559847      1.24477143      0.41700000
     -0.74204185     -6.24047990     -9.50911250     -0.83400000
     -0.32647390     -6.19869871    -10.39329033      0.41700000
     -0.45032280     -7.10846511     -9.18111135      0.41700000
     22.31119493      5.18529980    -24.76420172     -0.83400000
     22.47139343      4.62314593    -23.98330499      0.41700000
     22.20455387      6.06663104    -24.34124078      0.41700000
     -2.00249685      1.36335652     -3.06002285     -0.83400000
     -1.69228917      2.28573978     -3.03236014      0.41700000
     -2.45130543      1.27880093     -2.19057523      0.41700000
      4.09283005      4.79765584      6.46314203     -0.83400000
      3.30479179      4.22302201      6.36342058      0.41700000
      4.67584301      4.23438940      7.01905213      0.41700000
      3.64604508      0.87645363      9.46979498     -0.83400000
      4.36219459      1.53487254      9.59680356      0.41700000
      3.02142462      1.35209912      8.90750199      0.41700000
     17.02374064     -3.89853188     -8.46778638     -0.83400000
     17.49458501     -3.38981200     -7.76198616      0.41700000
     16.12528701     -3.53557446     -8.29638662      0.41700000
     17.82189626    -11.63270901    -20.04327873     -0.83400000
     17.47627757    -10.93975385    -20.63747925      0.41700000
     18.05485350    -11.07695327    -19.27786557      0.41700000
     -5.85648075      2.56287090    -18.25753876     -0.83400000
     -6.07181774      1.81830197    -17.65390271      0.41700000
     -6.62902787      2.53338393    -18.85179020      0.41700000
     -1.69842556     -1.15696922     -5.44281641     -0.83400000
     -1.65685336     -0.18718201     -5.59689665      0.41700000
     -1.48502816     -1.19654131     -4.48296098      0.41700000
      9.67958873     12.09172280    -28.85470349     -0.83400000
      9.54272471     11.91768417    -29.81021113      0.41700000
     10.24567930     12.89434253    -28.89708146      0.41700000
     -8.05632948      2.26943773    -19.96670370     -0.83400000
     -8.18587032      1.36499520    -20.32355643      0.41700000
     -8.72502989      2.29269108    -19.24072207      0.41700000
     -5.43849303     -1.16946874    -25.73249957     -0.83400000
     -5.70576594     -0.35569530    -25.25237822      0.41700000
     -5.38310636     -0.83185518    -26.64593029      0.41700000
      1.46575184      0.14002403    -29.71361691     -0.83400000
      1.77483129      1.00972128    -30.02498924      0.41700000
      1.21093615      0.34317857    -28.78488343      0.41700000
     16.78499838     -2.84975321      1.92506696     -0.83400000
     16.10082903     -2.29161381      1.49717224      0.41700000
     16.71046540     -2.58112378      2.85655391      0.41700000
     -1.19877715      7.89866357    -30.07635259     -0.83400000
     -0.59550749      8.15422927    -30.80513763      0.41700000
     -0.63059650      7.23817050    -29.63588517      0.41700000
     24.57885964     -4.27281946    -12.85026555     -0.83400000
     24.30479475     -3.36161999    -12.62721975      0.41700000
     23.70498583     -4.71345634    -12.85784050      0.41700000
     16.95160545     -4.60488292    -27.80535424     -0.83400000
     16.13500139     -4.12931598    -28.08581253      0.41700000
     16.68938544     -4.88916475    -26.90114159      0.41700000
     25.46985607     -0.21441024      6.96429377     -0.83400000
     26.08340884     -0.69993827      6.38589772      0.41700000
     25.29868125     -0.90075682      7.64355853      0.41700000
     28.31230071     -8.18882160    -19.59514275     -0.83400000
     28.15950385     -8.69677498    -18.77698872      0.41700000
     28.04653182     -8.83565231    -20.27897365      0.41700000
      8.33995712     21.97198166    -18.51265923     -0.83400000
      8.72331536     22.36738202    -17.70410126      0.41700000
      7.40131741     22.25594486    -18.45815639      0.41700000
      2.58295740     -5.60409147    -30.75426349     -0.83400000
      1.75481445     -5.08888040    -30.79617081      0.41700000
      2.94582288     -5.32473223    -29.89222793      0.41700000
      1.39871412      6.50916669    -26.42547462     -0.83400000
      0.72278815      6.35680943    -25.72608771      0.41700000
      2.06073108      5.81543871    -26.21321129      0.41700000
      6.00949871    -12.80661289    -29.53730326     -0.83400000
      6.92007005    -12.55621914    -29.81422880      0.41700000
      5.67652157    -13.21136545    -30.34075137      0.41700000
     -7.99362029      2.45550348    -15.47050369     -0.83400000
     -7.31557274      1.82200574    -15.79073999      0.41700000
     -8.34251443      1.97072222    -14.69696280      0.41700000
     18.66135222     14.15746355    -24.94403855     -0.83400000
     18.12480947     14.96341325    -25.11434191      0.41700000
     19.53917473     14.56290348    -24.78716890      0.41700000
     25.43064927     12.96006481    -22.18855935     -0.83400000
     25.33267079     12.73352166    -23.13240607      0.41700000
     24.98700634     12.18329666    -21.78625388      0.41700000
     25.49081804     -3.97108266      6.44710174     -0.83400000
     25.37382539     -3.54627880      7.31687246      0.41700000
     26.11588416     -3.35525672      6.02798628      0.41700000
     15.76347614     -2.13132074    -15.27919740     -0.83400000
     15.21235173     -2.94044544    -15.27789813      0.41700000
     15.15523741     -1.47055118    -14.88142216      0.41700000
     28.13140510      4.90184526      1.12093414     -0.83400000
     27.82702027      5.49332663      1.84810876      0.41700000
     28.79723934      4.36490306      1.58750525      0.41700000
     11.44724531     -5.93619882    -25.17612031     -0.83400000
     10.57012033     -5.66500182    -25.52346227      0.41700000
     11.85143328     -5.04664350    -25.00581767      0.41700000
     -0.42720899     -2.82211597      4.26526857     -0.83400000
     -0.23195983     -1.86517365      4.29146435      0.41700000
     -1.07408513     -2.86343280      3.51825341      0.41700000
     16.61765074     12.89969249    -27.91129277     -0.83400000
     16.28020815     12.34577447    -27.17199539      0.41700000
     16.39942081     13.79812731    -27.61200454      0.41700000
      0.54411822     17.10691748    -23.19167974     -0.83400000
      0.82945578     16.30002674    -22.71073470      0.41700000
      0.71978088     16.81975580    -24.10017554      0.41700000
     -5.64717241     -2.38531591      3.82510628     -0.83400000
     -5.63551051     -2.33666713      4.80761135      0.41700000
     -6.00650555     -1.48792519      3.63153868      0.41700000
     16.39925099     17.89229761    -18.77237278     -0.83400000
     17.37149774     17.97204806    -18.87203550      0.41700000
     16.18355926     18.83036196    -18.58133033      0.41700000
     18.93487659     -9.26894949    -25.45918699     -0.83400000
     18.54611817     -8.51417295    -24.97356807      0.41700000
     18.15276452     -9.53859147    -25.98817709      0.41700000
     -8.53287052      1.67440652      4.16415524     -0.83400000
     -8.59674581      2.57332430      4.57300259      0.41700000
     -9.47132005      1.39722621      4.23762841      0.41700000
    -11.13691908      3.66359870    -13.95078831     -0.83400000
    -11.30495596      4.51132925    -14.42220627      0.41700000
    -10.31022285      3.88566987    -13.47698239      0.41700000
     22.53299072     -7.72376594    -23.15375510     -0.83400000
     21.61133187     -7.38403986    -23.16802393      0.41700000
     22.78947348     -7.66371328    -24.09424791      0.41700000
      2.69499341      2.82677254    -22.62048330     -0.83400000
      3.24657667      2.78731926    -21.80836687      0.41700000
      2.45138839      1.87718974    -22.70590208      0.41700000
     17.17901576     -0.91043521      9.69275699     -0.83400000
     16.37505351     -1.31353688     10.08440620      0.41700000
     17.25211687     -1.42550355      8.86356662      0.41700000
     26.04985404     -1.06113347    -24.36230395     -0.83400000
     25.44415967     -1.18921264    -23.60049158      0.41700000
     26.31696643     -1.98200049    -24.54039693      0.41700000
     16.85923578      2.81885783    -31.51265678     -0.83400000
     17.50321118      2.90580483    -30.78440313      0.41700000
     16.60570009      1.88219253    -31.40295916      0.41700000
     26.66563221     -2.37971900    -15.26846702     -0.83400000
     26.93161719     -3.14083045    -14.72607701      0.41700000
     26.63943642     -1.66538545    -14.59725884      0.41700000
     -0.60271221      6.10161567    -24.61371221     -0.83400000
     -0.61486728      6.41010777    -23.68303348      0.41700000
     -1.43234165      6.51457331    -24.93576937      0.41700000
      6.35463924     17.39732055    -22.54408890     -0.83400000
      7.01247525     17.23390652    -21.83307510      0.41700000
      5.71294447     16.68112759    -22.38295462      0.41700000
     -1.15312723     -1.92488301     -2.87244204     -0.83400000
     -2.02941912     -2.16621550     -2.50430225      0.41700000
     -0.74394715     -2.82040775     -2.91084020      0.41700000
      8.54802186    -12.22613228    -20.99504551     -0.83400000
      9.11077752    -13.02049002    -21.09510598      0.41700000
      7.85682370    -12.59108256    -20.41109691      0.41700000
     18.37493795      2.65091880      3.60423328     -0.83400000
     18.58369117      3.33735410      2.93143328      0.41700000
     19.01306691      2.89750068      4.31435424      0.41700000
     16.88869367     15.52174936    -17.41541570     -0.83400000
     17.84212776     15.61951923    -17.19367536      0.41700000
     16.69731308     16.36658232    -17.87335812      0.41700000
     -4.32986517      5.33806854     -6.72912753     -0.83400000
     -3.78767051      5.51645368     -7.52202991      0.41700000
     -3.62913544      5.34412996     -6.04011426      0.41700000
     18.02354785      5.03357443    -28.10725524     -0.83400000
     18.89547214      5.15371639    -27.67700459      0.41700000
     18.16929319      4.17652700    -28.56544941      0.41700000
     31.09892053      5.72835316    -10.58924031     -0.83400000
     31.70929855      5.03428779    -10.27634873      0.41700000
     31.05666884      6.32371865     -9.81146762      0.41700000
      4.05842218     19.01951121    -22.87501081     -0.83400000
      4.92661985     18.67582683    -22.59401834      0.41700000
[truncated: 2,194,640 more chars]
